# Supplementary material for: De Novo Assembly of the Complete Genome of an Enhanced Electricity-Producing Variant of Geobacter sulfurreducens Using Only Short Reads
Source: PLoS One. 2010 Jun 8;5(6):e10922. doi: 10.1371/journal.pone.0010922 (PMC2882325; doi:10.1371/journal.pone.0010922)
Supplement: Table S1 — Next generation sequencing data used for de novo assembly of KN400. (0.02 MB XLS) [file pone.0010922.s003.xls]

## Sheet: Table S1
Table S1: Next generation sequencing data used for de novo assembly of KN400
Technology	Number of Reads	Coverage
Illumina GA1	5048331	50X
Unpaired 454	125625	8X
Paired End 454 (GSFLX)	199523	8X
