# Supplementary material for: De Novo Assembly of the Complete Genome of an Enhanced Electricity-Producing Variant of Geobacter sulfurreducens Using Only Short Reads
Source: PLoS One. 2010 Jun 8;5(6):e10922. doi: 10.1371/journal.pone.0010922 (PMC2882325; doi:10.1371/journal.pone.0010922)
Supplement: Table S3 — Genomic regions absent in KN400 but present in PCA. (0.04 MB XLS) [file pone.0010922.s005.xls]

## Sheet: Table S3
Supplementary Table S3: Genomic Regions absent in KN400 but present in PCA.
NCBI ID	Gene	Function	Region number	Start	Stop
39995150	GSU0039	hypothetical protein GSU0039	region 1	49833	49937
39995151	GSU0040	hypothetical protein GSU0040	region 1	50370	51041
39995152	GSU0041	LexA repressor	region 1	51143	51748
39995153	GSU0042	hypothetical protein GSU0042	region 1	51755	52003
39995154	GSU0043	ImpB/MucB/SamB family protein	region 1	52000	53241
39995155	GSU0044	salmonella virulence plasmid 65kDa B protein /YD repeat protein	region 1	53925	60278
39995156	GSU0045	hypothetical protein GSU0045	region 1	60303	61211
39995157	GSU0046	ISGsu6, transposase OrfA	region 1	61246	62271
39995158	GSU0047	transposase/IS protein	region 1	62268	63062
39995159	GSU0048	integrase	region 1	63072	63908
39995160	GSU0049	hypothetical protein GSU0049	region 1	64130	65092
39995161	GSU0050	hypothetical protein GSU0050	region 1	65166	65564
39995162	GSU0051	CRISPR-associated HD domain protein	region 1	65570	68335
39995163	GSU0052	hypothetical protein GSU0052	region 1	68332	69222
39995164	GSU0053	hypothetical protein GSU0053	region 1	69225	70316
39995165	GSU0054	hypothetical protein GSU0054	region 1	70330	71949
39995166	GSU0055	hypothetical protein GSU0055	region 1	72000	72296
39995167	GSU0056	hypothetical protein GSU0056	region 1	72289	72585
39995168	GSU0057	CRISPR-associated protein Cas1/Cas4	region 1	72630	74309
39995169	GSU0058	CRISPR-associated protein Cas2, putative	region 1	74314	74601
39995170	GSU0059	hypothetical protein GSU0059	region 1	77772	78041
39995171	GSU0060	hypothetical protein GSU0060	region 1	78089	78208
39995172	GSU0061	hypothetical protein GSU0061	region 1	78381	78839
39995173	GSU0062	TraD protein, putative	region 1	78940	79272
39995174	GSU0063	hypothetical protein GSU0063	region 1	79477	79698
39995175	GSU0064	integrative genetic element Gsu32, integrase	region 1	79725	81044
39997203	GSU2105	hypothetical protein GSU2105	region 2	2316573	2318603
39997204	GSU2106	hypothetical protein GSU2106	region 2	2318612	2321209
39997205	GSU2107	hypothetical protein GSU2107	region 2	2321225	2325037
39997206	GSU2108	hypothetical protein GSU2108	region 2	2325896	2329540
39997207	GSU2109	hypothetical protein GSU2109	region 2	2329537	2330136
39997208	GSU2110	hypothetical protein GSU2110	region 2	2330111	2330995
39997209	GSU2111	hypothetical protein GSU2111	region 2	2331147	2331359
39997210	GSU2112	hypothetical protein GSU2112	region 2	2331539	2331904
39997211	GSU2113	transcriptional regulator, putative	region 2	2332015	2332446
39997212	GSU2114	hypothetical protein GSU2114	region 2	2332492	2332875
39997213	GSU2115	hypothetical protein GSU2115	region 2	2333091	2333612
39997214	GSU2116	hypothetical protein GSU2116	region 2	2334447	2335415
39997215	GSU2117	hypothetical protein GSU2117	region 2	2335443	2335727
39997216	GSU2118	integrative genetic element Gsu21, integrase	region 2	2335994	2337334
39997217	GSU2119	integrative genetic element Gsu56, integrase	region 2	2337618	2338979
39997218	GSU2120	integration host factor, alpha subunit	region 2	2339126	2339401
39997219	GSU2121	transglycosylase SLT domain protein	region 2	2339490	2339996
39997220	GSU2122	TraG family protein	region 2	2340674	2342068
39997221	GSU2123	HD domain protein	region 2	2342182	2343495
39997222	GSU2124	thioredoxin-related domain protein	region 2	2343480	2344319
39997223	GSU2125	hypothetical protein GSU2125	region 2	2344357	2345841
39997224	GSU2126	hypothetical protein GSU2126	region 2	2345865	2346161
39997225	GSU2127	ISGsu7, transposase OrfA	region 2	2346192	2346554
39997226	GSU2128	ISGsu7, transposase OrfB	region 2	2346551	2347441
39997227	GSU2129	hypothetical protein GSU2129	region 2	2347707	2348015
39997228	GSU2130	hypothetical protein GSU2130	region 2	2348104	2348355
39997229	GSU2131	hypothetical protein GSU2131	region 2	2348501	2348776
39997230	GSU2132	hypothetical protein GSU2132	region 2	2348773	2349168
39997231	GSU2133	lipoprotein, putative	region 2	2349187	2349771
39997232	GSU2134	nitrogen regulatory protein P-II, putative	region 2	2349833	2350174
39997233	GSU2135	heavy metal efflux pump, CzcA family	region 2	2350205	2353309
39997234	GSU2136	heavy metal efflux pump, CzcB family	region 2	2353324	2354580
39997235	GSU2137	metal ion efflux outer membrane protein family protein, putative	region 2	2354577	2355890
39997236	GSU2138	hypothetical protein GSU2138	region 2	2356471	2356599
39997237	GSU2139	ISGsu7, transposase OrfA	region 2	2356638	2357000
39997238	GSU2140	ISGsu7, transposase OrfB	region 2	2356997	2357887
39997239	GSU2141	ISGsu1, transposase, interruption	region 2	2357866	2358954
39997240	GSU2142	hypothetical protein GSU2142	region 2	2359985	2360257
39997241	GSU2143	hypothetical protein GSU2143	region 2	2360703	2361095
39997242	GSU2144	sensor histidine kinase	region 2	2361163	2362452
39997243	GSU2145	DNA-binding response regulator	region 2	2362526	2363224
39997244	GSU2146	hypothetical protein GSU2146	region 2	2363292	2363678
39997245	GSU2147	cadmium-translocating P-type ATPase	region 2	2363719	2365860
39997246	GSU2148	hypothetical protein GSU2148	region 2	2365979	2366398
39997247	GSU2149	transcriptional regulator, ArsR family	region 2	2366388	2366762
39997248	GSU2150	hypothetical protein GSU2150	region 2	2367268	2367360
39997249	GSU2151	single-strand binding protein	region 2	2368214	2368633
39997250	GSU2152	hypothetical protein GSU2152	region 2	2368743	2369699
39997251	GSU2153	hypothetical protein GSU2153	region 2	2369779	2369988
39997252	GSU2154	hypothetical protein GSU2154	region 2	2370002	2370976
39997253	GSU2155	hypothetical protein GSU2155	region 2	2371061	2371264
39997254	GSU2156	hypothetical protein GSU2156	region 2	2371261	2371530
39997255	GSU2157	hypothetical protein GSU2157	region 2	2371571	2371975
39997256	GSU2158	cobS protein, putative	region 2	2372074	2373015
39997257	GSU2159	hypothetical protein GSU2159	region 2	2373012	2373425
39997258	GSU2160	hypothetical protein GSU2160	region 2	2373455	2374411
39997259	GSU2161	hypothetical protein GSU2161	region 2	2374421	2376148
39997260	GSU2162	hypothetical protein GSU2162	region 2	2376230	2376793
39997261	GSU2163	hypothetical protein GSU2163	region 2	2376777	2377046
39997262	GSU2164	hypothetical protein GSU2164	region 2	2377156	2380512
39997263	GSU2165	hypothetical protein GSU2165	region 2	2380589	2380984
39997264	GSU2166	hypothetical protein GSU2166	region 2	2381011	2381532
39997265	GSU2167	CHC2 zinc finger domain protein	region 2	2381546	2382061
39997266	GSU2168	DNA repair protein RadC	region 2	2382140	2382631
39997267	GSU2169	hypothetical protein GSU2169	region 2	2382774	2383025
39997268	GSU2170	ISGsu7, transposase OrfA	region 2	2383064	2383426
39997269	GSU2171	ISGsu7, transposase OrfB	region 2	2383423	2384313
39997270	GSU2172	OmpA domain protein, putative	region 2	2384455	2385054
39997271	GSU2173	lipoprotein, putative	region 2	2385179	2385307
39997272	GSU2174	hypothetical protein GSU2174	region 2	2385513	2385686
39997273	GSU2175	trfA-related protein	region 2	2385731	2386570
39997274	GSU2176	hypothetical protein GSU2176	region 2	2386811	2387128
39997275	GSU2177	hypothetical protein GSU2177	region 2	2387321	2387878
39997276	GSU2178	hypothetical protein GSU2178	region 2	2388465	2389097
39997277	GSU2179	hypothetical protein GSU2179	region 2	2389275	2389793
39997278	GSU2180	ISGsu1, transposase	region 2	2389747	2390865
39997279	GSU2181	hypothetical protein GSU2181	region 2	2390965	2391411
39997280	GSU2182	hypothetical protein GSU2182	region 2	2391413	2391727
39997281	GSU2183	fic family protein	region 2	2391848	2393323
39997684	GSU2589	hypothetical protein GSU2589	region 3	2852695	2852793
39997685	GSU2590	hypothetical protein GSU2590	region 3	2854449	2855555
39997686	GSU2591	ISGsu5, transposase	region 3	2855722	2856504
39997687	GSU2592	hypothetical protein GSU2592	region 3	2857020	2858330
39997688	GSU2593	ISGsu6, transposase OrfA	region 3	2858365	2859390
39997689	GSU2594	transposase/IS protein	region 3	2859387	2860181
39997690	GSU2595	hypothetical protein GSU2595	region 3	2861237	2861350
39997691	GSU2596	lipoprotein, putative	region 3	2862308	2862982
39997692	GSU2597	ISGsu2, transposase	region 3	2863246	2864331
39997693	GSU2598	hypothetical protein GSU2598	region 3	2865007	2865105
39997694	GSU2599	ISGsu4, transposase	region 3	2865265	2866311
39997695	GSU2601	TPR domain/SEC-C motif domain protein	region 3	2867897	2869654
