# Supplementary material for: De Novo Assembly of the Complete Genome of an Enhanced Electricity-Producing Variant of Geobacter sulfurreducens Using Only Short Reads
Source: PLoS One. 2010 Jun 8;5(6):e10922. doi: 10.1371/journal.pone.0010922 (PMC2882325; doi:10.1371/journal.pone.0010922)
Supplement: Table S4 — All predicted KN400 genes with annotation and comparative analysis. (0.95 MB XLS) [file pone.0010922.s006.xls]

## Sheet: Table S4
Supplementary Table S4: All predicted KN400 genes with annotation and comparative analysis
Gene	PCA most similar match	PCA most similar match bit score ratio	PCA genome tblastn bit score ratio	Reciprocal ortholog	Region number	length	start	stop	RefSeq most similar match NCBI ID	RefSeq most similar match organism	RefSeq most similar match function	RefSeq most similar match organism is Geobacteraceae	RefSeq most similar match bit score ratio	PCA Smith-Waterman alignment	Smith Waterman alignment % ID
fig|666666.2405.peg.1	GSU0000.1	1	1	yes		1337	30	1367	47525234	Geobacter sulfurreducens PCA	chromosomal replication initiator protein DnaA	yes	1	GSU0000.1	99.9
fig|666666.2405.peg.2	GSU0001	1	1	yes		1118	1594	2712	39995112	Geobacter sulfurreducens PCA	DNA polymerase III, beta subunit	yes	1	GSU0001	99.9
fig|666666.2405.peg.3	GSU0002	0.975676	1	yes		1124	2766	3890	39995113	Geobacter sulfurreducens PCA	recF protein	yes	0.975676	GSU0002	100
fig|666666.2405.peg.4	GSU0003	1	1	yes		2387	3901	6288	39995114	Geobacter sulfurreducens PCA	DNA gyrase, B subunit	yes	1	GSU0003	100
fig|666666.2405.peg.5	GSU0004	1	1	yes		2573	6416	8989	39995115	Geobacter sulfurreducens PCA	DNA gyrase, A subunit	yes	1	GSU0004	100
fig|666666.2405.peg.6	GSU0005	0.998081	0.998081	yes		1568	9060	10628	39995116	Geobacter sulfurreducens PCA	hypothetical protein GSU0005	yes	0.998081	GSU0005	99.9
fig|666666.2405.peg.7	GSU0006	1	1	yes		1007	10673	11680	39995117	Geobacter sulfurreducens PCA	glycerol-3-phosphate dehydrogenase (NAD(P)+)	yes	1	GSU0006	99.9
fig|666666.2405.peg.8	GSU0007	0.99865	0.99865	yes		2288	11778	14066	39995118	Geobacter sulfurreducens PCA	sensory box histidine kinase	yes	0.99865	GSU0007	99.9
fig|666666.2405.peg.9	GSU0008	1	1	yes		1550	14063	15613	39995119	Geobacter sulfurreducens PCA	sensory box histidine kinase/response regulator	yes	1	GSU0008	99.9
fig|666666.2405.peg.10	GSU0009	0.997986	0.997986	yes		1499	15618	17117	39995120	Geobacter sulfurreducens PCA	sensory box histidine kinase	yes	0.997986	GSU0009	99.9
fig|666666.2405.peg.11	GSU0010	0.997924	0.997924	yes		2183	17114	19297	39995121	Geobacter sulfurreducens PCA	sensory box histidine kinase/response regulator	yes	0.997924	GSU0010	100
fig|666666.2405.peg.12	GSU0011	1	1	yes		926	19305	20231	39995122	Geobacter sulfurreducens PCA	ABC transporter, ATP-binding protein	yes	1	GSU0011	100
fig|666666.2405.peg.13	GSU0012	0.998922	0.998922	yes		1409	20295	21704	39995123	Geobacter sulfurreducens PCA	protoporphyrinogen oxidase	yes	0.998922	GSU0012	99.9
fig|666666.2405.peg.14	GSU0013	0.996403	0.996403	yes		428	21746	22174	39995124	Geobacter sulfurreducens PCA	MarR family transcriptional regulator	yes	0.996403	GSU0013	99.5
fig|666666.2405.peg.15	GSU0014	1	1	yes		884	22321	23205	39995125	Geobacter sulfurreducens PCA	phage prohead protease	yes	1	GSU0014	100
fig|666666.2405.peg.16	GSU0015	1	1	yes		965	23310	24275	39995126	Geobacter sulfurreducens PCA	peptidyl-prolyl cis-trans isomerase domain-containing protein	yes	1	GSU0015	100
fig|666666.2405.peg.17	GSU0016	0.996721	0.998355	yes		941	24353	25294	39995127	Geobacter sulfurreducens PCA	peptidyl-prolyl cis-trans isomerase domain-containing protein	yes	0.996721	GSU0016	99.9
fig|666666.2405.peg.18	GSU0017	1	1	yes		3473	25355	28828	39995128	Geobacter sulfurreducens PCA	transcription-repair coupling factor	yes	1	GSU0017	100
fig|666666.2405.peg.19	GSU0018	1	1	yes		1436	28903	30339	39995129	Geobacter sulfurreducens PCA	GntR family transcriptional regulator	yes	1	GSU0018	100
fig|666666.2405.peg.20	GSU0019	0.976015	0.976015	yes		842	30633	31475	39995130	Geobacter sulfurreducens PCA	pentapeptide repeat-containing protein	yes	0.976015	GSU0019	98.6
fig|666666.2405.peg.21	GSU0020	1	1	yes		539	31544	32083	39995131	Geobacter sulfurreducens PCA	hexapeptide transferase family protein	yes	1	GSU0020	100
fig|666666.2405.peg.22	GSU0021	1	1	yes		914	32117	33031	39995132	Geobacter sulfurreducens PCA	quinolinate synthetase	yes	1	GSU0021	100
fig|666666.2405.peg.23	GSU0022	1	1	yes		335	33263	33598	39995133	Geobacter sulfurreducens PCA	mttA/Hcf106 family protein	yes	1	GSU0022	100
fig|666666.2405.peg.24	GSU0023	0.949212	1	yes		878	33656	34534	39995134	Geobacter sulfurreducens PCA	TPR domain-containing protein	yes	0.949212	GSU0023	100
fig|666666.2405.peg.25	GSU0024	1	1	yes		584	34584	35168	39995135	Geobacter sulfurreducens PCA	OmpA domain-containing protein	yes	1	GSU0024	100
fig|666666.2405.peg.26	GSU0025	1	1	yes		1298	35298	36596	39995136	Geobacter sulfurreducens PCA	tolB protein	yes	1	GSU0025	100
fig|666666.2405.peg.27	GSU0026	1	1	yes		680	36596	37276	39995137	Geobacter sulfurreducens PCA	TonB-dependent receptor, putative	yes	1	GSU0026	100
fig|666666.2405.peg.28	GSU0027	1	1	yes		419	37333	37752	39995138	Geobacter sulfurreducens PCA	TolR protein	yes	1	GSU0027	100
fig|666666.2405.peg.29	GSU0028	1	1	yes		677	37762	38439	39995139	Geobacter sulfurreducens PCA	tolQ protein	yes	1	GSU0028	100
fig|666666.2405.peg.30	GSU0029	1	1	yes		779	38533	39312	39995140	Geobacter sulfurreducens PCA	carbon-nitrogen family hydrolase	yes	1	GSU0029	100
fig|666666.2405.peg.31	GSU0030	0.990956	1	yes		1166	39430	40596	39995141	Geobacter sulfurreducens PCA	oxygen-independent coproporphyrinogen III oxidase, putative	yes	0.990956	GSU0030	100
fig|666666.2405.peg.32	GSU0031	1	1	yes		1028	40732	41760	39995142	Geobacter sulfurreducens PCA	heat-inducible transcription repressor HrcA	yes	1	GSU0031	100
fig|666666.2405.peg.33	GSU0032	1	1	yes		602	41800	42402	39995143	Geobacter sulfurreducens PCA	GrpE protein	yes	1	GSU0032	100
fig|666666.2405.peg.34	GSU0033	1	1	yes		1910	42484	44394	39995144	Geobacter sulfurreducens PCA	chaperone protein dnaK	yes	1	GSU0033	100
fig|666666.2405.peg.35	GSU0034	1	1	yes		1121	44507	45628	39995145	Geobacter sulfurreducens PCA	chaperone protein dnaJ	yes	1	GSU0034	100
fig|666666.2405.peg.36	GSU0035	0.994444	0.994444	yes		539	45718	46257	39995146	Geobacter sulfurreducens PCA	2',5' RNA ligase, putative	yes	0.994444	GSU0035	99.4
fig|666666.2405.peg.37	GSU0036	1	1	yes		1055	46270	47325	39995147	Geobacter sulfurreducens PCA	capsule biosynthesis protein, putative	yes	1	GSU0036	100
fig|666666.2405.peg.38	GSU0037	1	1	yes		1268	47417	48685	39995148	Geobacter sulfurreducens PCA	seryl-tRNA synthetase	yes	1	GSU0037	100
fig|666666.2405.peg.39	GSU0038	1	1	yes		488	48944	49432	39995149	Geobacter sulfurreducens PCA	putative lipoprotein	yes	1	GSU0038	100
fig|666666.2405.peg.40	GSU0065	0.942857	1	yes		569	49584	50153	39995176	Geobacter sulfurreducens PCA	cytidine/deoxycytidylate deaminase family protein	yes	0.942857	GSU0065	100
fig|666666.2405.peg.41	GSU0826	0.439865	1	no		212	50471	50683	78224698	Geobacter metallireducens GS-15	hypothetical protein Gmet_3515	yes	0.606081	none	n/a
fig|666666.2405.peg.42	GSU0066	1	1	no		275	50755	51030	39995177	Geobacter sulfurreducens PCA	AhpC/Tsa family protein, selenocysteine-containing	yes	1	GSU0066	100
fig|666666.2405.peg.43	GSU0066	0.989418	1	yes		278	51184	51462	39995177	Geobacter sulfurreducens PCA	AhpC/Tsa family protein, selenocysteine-containing	yes	0.989418	GSU0066	100
fig|666666.2405.peg.44	GSU0067	1	1	yes		647	51443	52090	39995178	Geobacter sulfurreducens PCA	carbonic anhydrase	yes	1	GSU0067	100
fig|666666.2405.peg.45	GSU0068	1	1	yes		482	52195	52677	39995179	Geobacter sulfurreducens PCA	cytochrome c family protein	yes	1	GSU0068	100
fig|666666.2405.peg.46	GSU0069	0.998092	1	yes		740	52703	53443	39995180	Geobacter sulfurreducens PCA	oxidoreductase, iron-sulfur cluster-binding subunit	yes	0.998092	GSU0069	100
fig|666666.2405.peg.47	GSU0070	1	1	yes		1253	53446	54699	39995181	Geobacter sulfurreducens PCA	oxidoreductase, membrane subunit	yes	1	GSU0070	100
fig|666666.2405.peg.48	GSU0071	1	1	yes		449	54770	55219	39995182	Geobacter sulfurreducens PCA	hypothetical protein GSU0071	yes	1	GSU0071	100
fig|666666.2405.peg.49	GSU0073	1	1	yes		602	55665	56267	39995184	Geobacter sulfurreducens PCA	outer membrane protein, putative	yes	1	GSU0073	100
fig|666666.2405.peg.50	GSU0074	1	1	yes		653	56321	56974	39995185	Geobacter sulfurreducens PCA	isoprenoid biosynthesis protein	yes	1	GSU0074	100
fig|666666.2405.peg.51	GSU0075	1	1	yes		917	57047	57964	39995186	Geobacter sulfurreducens PCA	hypothetical protein GSU0075	yes	1	GSU0075	100
fig|666666.2405.peg.52	GSU0076	1	1	yes		599	58076	58675	39995187	Geobacter sulfurreducens PCA	hypothetical protein GSU0076	yes	1	GSU0076	99.8
fig|666666.2405.peg.53	GSU0077	1	1	yes		197	58757	58954	39995188	Geobacter sulfurreducens PCA	hypothetical protein GSU0077	yes	1	GSU0077	100
fig|666666.2405.peg.54	GSU0078	1	1	yes		341	58964	59305	39995189	Geobacter sulfurreducens PCA	hypothetical protein GSU0078	yes	1	GSU0078	100
fig|666666.2405.peg.55	GSU0079	1	1	yes		590	59324	59914	39995190	Geobacter sulfurreducens PCA	Cro/CI family transcriptional regulator	yes	1	GSU0079	100
fig|666666.2405.peg.56	GSU0080	0.99337	0.99337	yes		1406	60096	61502	39995191	Geobacter sulfurreducens PCA	protease degQ	yes	0.99337	GSU0080	99.4
fig|666666.2405.peg.57	GSU0081	1	1	yes		257	61552	61809	39995192	Geobacter sulfurreducens PCA	hypothetical protein GSU0081	yes	1	GSU0081	100
fig|666666.2405.peg.58	GSU0082	1	1	yes		968	61894	62862	39995193	Geobacter sulfurreducens PCA	ribosomal large subunit pseudouridine synthase D	yes	1	GSU0082	99.9
fig|666666.2405.peg.59	GSU0083	1	1	yes		800	62865	63665	39995194	Geobacter sulfurreducens PCA	hypothetical protein GSU0083	yes	1	GSU0083	100
fig|666666.2405.peg.60	GSU0084	1	1	yes		1175	63679	64854	39995195	Geobacter sulfurreducens PCA	hypothetical protein GSU0084	yes	1	GSU0084	100
fig|666666.2405.peg.61	GSU0085	1	1	yes		842	64953	65795	39995196	Geobacter sulfurreducens PCA	heterodisulfide reductase, cytochrome reductase subunit	yes	1	GSU0085	100
fig|666666.2405.peg.62	GSU0238	0.111618	1	no		368	65808	66176	197117877	Geobacter bemidjiensis Bem	hypothetical protein Gbem_1490	yes	0.651452	GSU0086	100
fig|666666.2405.peg.63	GSU0087	1	1	yes		1004	66188	67192	39995198	Geobacter sulfurreducens PCA	heterodisulfide reductase, iron-sulfur binding subunit, putative	yes	1	GSU0087	99.9
fig|666666.2405.peg.64	GSU0088	1	1	yes		929	67236	68165	39995199	Geobacter sulfurreducens PCA	heterodisulfide reductase subunit	yes	1	GSU0088	100
fig|666666.2405.peg.65	GSU0089	0.994318	0.994318	yes		500	68199	68699	39995200	Geobacter sulfurreducens PCA	heterodisulfide reductase subunit	yes	0.994318	GSU0089	99.8
fig|666666.2405.peg.66	GSU0090	1	1	yes		1997	68699	70696	39995201	Geobacter sulfurreducens PCA	heterodisulfide reductase subunit	yes	1	GSU0090	100
fig|666666.2405.peg.67	GSU0091	1	1	yes		890	70697	71587	39995202	Geobacter sulfurreducens PCA	heterodisulfide reductase subunit	yes	1	GSU0091	100
fig|666666.2405.peg.68	GSU0092	0.941919	1	yes		584	71584	72168	78224614	Geobacter metallireducens GS-15	heterodisulfide reductase subunit	yes	0.944444	GSU0092	100
fig|666666.2405.peg.69	GSU2886	0.235185	0.637383	no		143	72160	72303	167520065	Monosiga brevicollis MX1	hypothetical protein	no	0.299074	none	n/a
fig|666666.2405.peg.70	GSU0093	1	1	yes		1832	72762	74594	39995204	Geobacter sulfurreducens PCA	ABC transporter, ATP-binding/permease protein	yes	1	GSU0093	100
fig|666666.2405.peg.71	GSU0094	1	1	yes		1739	74965	76704	39995205	Geobacter sulfurreducens PCA	DNA polymerase III, gamma and tau subunits	yes	1	GSU0094	100
fig|666666.2405.peg.72	GSU0095	0.960976	1	yes		326	76763	77089	39995206	Geobacter sulfurreducens PCA	hypothetical protein GSU0095	yes	0.960976	GSU0095	100
fig|666666.2405.peg.73	GSU0096	1	1	yes		593	77278	77871	39995207	Geobacter sulfurreducens PCA	recombination protein RecR	yes	1	GSU0096	100
fig|666666.2405.peg.74	GSU0097	1	1	yes		3587	77936	81523	39995208	Geobacter sulfurreducens PCA	pyruvate ferredoxin/flavodoxin oxidoreductase	yes	1	GSU0097	99.9
fig|666666.2405.peg.75	GSU0098	1	1	yes		491	81790	82281	39995209	Geobacter sulfurreducens PCA	MglB protein	yes	1	GSU0098	100
fig|666666.2405.peg.76	GSU0099	1	1	yes		587	82300	82887	39995210	Geobacter sulfurreducens PCA	MglA protein	yes	1	GSU0099	99.8
fig|666666.2405.peg.77	GSU0101	1	1	yes		1778	83038	84816	39995212	Geobacter sulfurreducens PCA	ABC transporter, ATP-binding/permease protein	yes	1	GSU0101	99.8
fig|666666.2405.peg.78	GSU0102	1	1	yes		1910	84847	86757	39995213	Geobacter sulfurreducens PCA	selenocysteine-specific translation elongation factor	yes	1	GSU0102	99.9
fig|666666.2405.peg.79	GSU0103	0.998579	0.998579	yes		2111	86905	89016	39995214	Geobacter sulfurreducens PCA	sensory box histidine kinase	yes	0.998579	GSU0103	100
fig|666666.2405.peg.80	GSU0104	1	1	yes		389	89034	89423	39995215	Geobacter sulfurreducens PCA	response regulator, putative	yes	1	GSU0104	100
fig|666666.2405.peg.81	GSU0105	1	1	yes		281	89484	89765	39995216	Geobacter sulfurreducens PCA	cytochrome c family protein, putative	yes	1	GSU0105	100
fig|666666.2405.peg.82	GSU0106	1	1	yes		773	89953	90726	39995217	Geobacter sulfurreducens PCA	soj protein	yes	1	GSU0106	100
fig|666666.2405.peg.83	GSU0107	0.962547	1	yes		839	90719	91558	39995218	Geobacter sulfurreducens PCA	ParB-like nuclease domain-containing protein	yes	0.962547	GSU0107	100
fig|666666.2405.peg.84	GSU0108	0.988462	0.988417	yes		425	91737	92162	39995219	Geobacter sulfurreducens PCA	ATP synthase F0, B' subunit, putative	yes	0.988462	GSU0108	99.8
fig|666666.2405.peg.85	GSU0109	0.782278	1	yes		620	92165	92785	78224600	Geobacter metallireducens GS-15	H+-transporting two-sector ATPase, B/B' subunit	yes	0.792405	GSU0109	100
fig|666666.2405.peg.86	GSU0110	1	1	yes		542	92782	93324	39995221	Geobacter sulfurreducens PCA	F0F1 ATP synthase subunit delta	yes	1	GSU0110	100
fig|666666.2405.peg.87	GSU0111	1	1	yes		1511	93333	94844	39995222	Geobacter sulfurreducens PCA	F0F1 ATP synthase subunit alpha	yes	1	GSU0111	100
fig|666666.2405.peg.88	GSU0112	1	1	yes		863	94866	95729	39995223	Geobacter sulfurreducens PCA	F0F1 ATP synthase subunit gamma	yes	1	GSU0112	100
fig|666666.2405.peg.89	GSU0113	1	1	yes		1412	95787	97199	39995224	Geobacter sulfurreducens PCA	F0F1 ATP synthase subunit beta	yes	1	GSU0113	99.9
fig|666666.2405.peg.90	GSU0114	1	1	yes		416	97260	97676	39995225	Geobacter sulfurreducens PCA	F0F1 ATP synthase subunit epsilon	yes	1	GSU0114	100
fig|666666.2405.peg.91	GSU0115	0.926694	1	yes		1091	97691	98782	39995226	Geobacter sulfurreducens PCA	pyridoxal phosphate biosynthetic protein PdxA	yes	0.926694	GSU0115	100
fig|666666.2405.peg.92	GSU0116	0.995276	1	yes		959	98779	99738	39995227	Geobacter sulfurreducens PCA	transglycosylase	yes	0.995276	GSU0116	100
fig|666666.2405.peg.93	GSU0117	1	1	yes		1304	99853	101157	39995228	Geobacter sulfurreducens PCA	aminotransferase	yes	1	GSU0117	100
fig|666666.2405.peg.94	GSU0118	1	1	yes		605	101436	102041	39995229	Geobacter sulfurreducens PCA	hypothetical protein GSU0118	yes	1	GSU0118	100
fig|666666.2405.peg.95	GSU0119	0.969697	1	yes		350	102059	102409	39995230	Geobacter sulfurreducens PCA	glyoxalase family protein	yes	0.969697	GSU0119	100
fig|666666.2405.peg.96	GSU0120	1	1	yes		434	102567	103001	39995231	Geobacter sulfurreducens PCA	hydrogenase maturation protease	yes	1	GSU0120	100
fig|666666.2405.peg.97	GSU0121	1	1	yes		668	103041	103709	39995232	Geobacter sulfurreducens PCA	nickel-iron hydrogenase, b-type cytochrome subunit	yes	1	GSU0121	100
fig|666666.2405.peg.98	GSU0122	0.997429	1	yes		1700	103719	105419	39995233	Geobacter sulfurreducens PCA	nickel-dependent hydrogenase, large subunit	yes	0.997429	GSU0122	100
fig|666666.2405.peg.99	GSU0123	0.970169	1	yes		1115	105423	106538	39995234	Geobacter sulfurreducens PCA	nickel-dependent hydrogenase, small subunit	yes	0.970169	GSU0123	100
fig|666666.2405.peg.100	GSU0124	1	1	yes		716	106697	107413	39995235	Geobacter sulfurreducens PCA	competence protein F, putative	yes	1	GSU0124	100
fig|666666.2405.peg.101	GSU0125	1	1	yes		653	107417	108070	39995236	Geobacter sulfurreducens PCA	hypothetical protein GSU0125	yes	1	GSU0125	100
fig|666666.2405.peg.102	GSU0126	0.980798	1	yes		998	108095	109093	39995237	Geobacter sulfurreducens PCA	iron-sulfur cluster-binding protein	yes	0.980798	GSU0126	100
fig|666666.2405.peg.103	GSU0127	0.998062	1	yes		773	109279	110052	39995238	Geobacter sulfurreducens PCA	hypothetical protein GSU0127	yes	0.998062	GSU0127	100
fig|666666.2405.peg.104	GSU2737	0.254125	1	no		125	110068	110193	none	none	n/a	no	n/a	GSU0127	100
fig|666666.2405.peg.105	GSU0128	1	1	yes		2255	110175	112430	39995239	Geobacter sulfurreducens PCA	primosomal protein n`	yes	1	GSU0128	100
fig|666666.2405.peg.106	GSU0129	1	1	yes		503	112518	113021	39995240	Geobacter sulfurreducens PCA	polypeptide deformylase	yes	1	GSU0129	100
fig|666666.2405.peg.107	GSU0130	1	1	yes		953	113032	113985	39995241	Geobacter sulfurreducens PCA	methionyl-tRNA formyltransferase	yes	1	GSU0130	100
fig|666666.2405.peg.108	GSU0131	1	1	yes		755	113988	114743	39995242	Geobacter sulfurreducens PCA	hypothetical protein GSU0131	yes	1	GSU0131	100
fig|666666.2405.peg.109	GSU0132	1	1	yes		506	114901	115407	39995243	Geobacter sulfurreducens PCA	hypothetical protein GSU0132	yes	1	GSU0132	100
fig|666666.2405.peg.110	GSU0133	1	1	yes		989	115861	116850	39995244	Geobacter sulfurreducens PCA	hypothetical protein GSU0133	yes	1	GSU0133	100
fig|666666.2405.peg.111	GSU0134	1	1	yes		1100	116859	117959	39995245	Geobacter sulfurreducens PCA	ribonuclease Z	yes	1	GSU0134	100
fig|666666.2405.peg.112	GSU0135	1	1	yes		977	118038	119015	39995246	Geobacter sulfurreducens PCA	delta-aminolevulinic acid dehydratase	yes	1	GSU0135	100
fig|666666.2405.peg.113	GSU0136	1	1	yes		437	119250	119687	39995247	Geobacter sulfurreducens PCA	hypothetical protein GSU0136	yes	1	GSU0136	100
fig|666666.2405.peg.114	GSU0137	1	1	yes		698	119838	120536	39995248	Geobacter sulfurreducens PCA	hypothetical protein GSU0137	yes	1	GSU0137	100
fig|666666.2405.peg.115	GSU0138	1	1	yes		1580	120686	122266	39995249	Geobacter sulfurreducens PCA	peptide chain release factor 3	yes	1	GSU0138	100
fig|666666.2405.peg.116	GSU0139	1	1	yes		614	122494	123108	39995250	Geobacter sulfurreducens PCA	hypothetical protein GSU0139	yes	1	GSU0139	100
fig|666666.2405.peg.117	GSU0140	1	1	yes		749	123315	124064	39995251	Geobacter sulfurreducens PCA	hypothetical protein GSU0140	yes	1	GSU0140	100
fig|666666.2405.peg.118	GSU0141	1	1	yes		1166	124072	125238	39995252	Geobacter sulfurreducens PCA	hypothetical protein GSU0141	yes	1	GSU0141	100
fig|666666.2405.peg.119	GSU0142	0.964052	1	yes		452	125235	125687	39995253	Geobacter sulfurreducens PCA	phosphatidylglycerophosphatase A	yes	0.964052	GSU0142	100
fig|666666.2405.peg.120	GSU0143	1	1	yes		1241	125684	126925	39995254	Geobacter sulfurreducens PCA	competence/damage-inducible protein CinA	yes	1	GSU0143	100
fig|666666.2405.peg.121	GSU0144	1	1	yes		2129	126969	129098	39995255	Geobacter sulfurreducens PCA	sensory box histidine kinase	yes	1	GSU0144	100
fig|666666.2405.peg.122	GSU0145	1	1	yes		1016	129231	130247	39995256	Geobacter sulfurreducens PCA	recombinase A	yes	1	GSU0145	100
fig|666666.2405.peg.123	GSU0146	1	1	yes		1160	130251	131411	39995257	Geobacter sulfurreducens PCA	twitching motility protein PilT	yes	1	GSU0146	100
fig|666666.2405.peg.124	GSU0147	0.996552	1	yes		446	131473	131919	39995258	Geobacter sulfurreducens PCA	regulatory protein RecX	yes	0.996552	GSU0147	100
fig|666666.2405.peg.125	GSU0148	1	1	yes		2627	131991	134618	39995259	Geobacter sulfurreducens PCA	alanyl-tRNA synthetase	yes	1	GSU0148	100
fig|666666.2405.peg.126	GSU0149	1	1	yes		1115	134641	135756	39995260	Geobacter sulfurreducens PCA	sensor histidine kinase/response regulator	yes	1	GSU0149	100
fig|666666.2405.peg.127	GSU0150	1	1	yes		878	135890	136768	39995261	Geobacter sulfurreducens PCA	acetylglutamate kinase	yes	1	GSU0150	100
fig|666666.2405.peg.128	GSU0151	0.997487	0.997487	yes		1199	136849	138048	39995262	Geobacter sulfurreducens PCA	acetylornithine aminotransferase	yes	0.997487	GSU0151	99.9
fig|666666.2405.peg.129	GSU0152	1	1	yes		911	138045	138956	39995263	Geobacter sulfurreducens PCA	ornithine carbamoyltransferase	yes	1	GSU0152	99.9
fig|666666.2405.peg.130	GSU0153	1	1	yes		1220	138989	140209	39995264	Geobacter sulfurreducens PCA	argininosuccinate synthase	yes	1	GSU0153	99.9
fig|666666.2405.peg.131	GSU0154	1	1	yes		443	140376	140819	39995265	Geobacter sulfurreducens PCA	mutT/nudix family protein	yes	1	GSU0154	100
fig|666666.2405.peg.132	GSU0155	0.994987	0.994987	yes		1163	140830	141993	39995266	Geobacter sulfurreducens PCA	hypothetical protein GSU0155	yes	0.994987	GSU0155	99.7
fig|666666.2405.peg.133	GSU0156	0.997783	0.997783	yes		1376	142098	143474	39995267	Geobacter sulfurreducens PCA	argininosuccinate lyase	yes	0.997783	GSU0156	99.9
fig|666666.2405.peg.134	GSU0157	1	1	yes		773	143513	144286	39995268	Geobacter sulfurreducens PCA	fibronectin type III domain-containing protein	yes	1	GSU0157	99.9
fig|666666.2405.peg.135	GSU0158	1	1	yes		1253	144424	145677	39995269	Geobacter sulfurreducens PCA	diaminopimelate decarboxylase	yes	1	GSU0158	99.9
fig|666666.2405.peg.136	GSU0159	1	1	yes		872	145711	146583	39995270	Geobacter sulfurreducens PCA	dihydrodipicolinate synthase	yes	1	GSU0159	100
fig|666666.2405.peg.137	GSU0160	0.998106	0.998106	yes		800	146605	147405	39995271	Geobacter sulfurreducens PCA	dihydrodipicolinate reductase	yes	0.998106	GSU0160	99.9
fig|666666.2405.peg.138	GSU0162	1	1	yes		1232	147607	148839	39995273	Geobacter sulfurreducens PCA	L,L-diaminopimelate aminotransferase	yes	1	GSU0162	100
fig|666666.2405.peg.139	GSU0163	1	1	yes		287	148961	149248	39995274	Geobacter sulfurreducens PCA	hypothetical protein GSU0163	yes	1	GSU0163	100
fig|666666.2405.peg.140	GSU0164	1	1	yes		362	149245	149607	39995275	Geobacter sulfurreducens PCA	hypothetical protein GSU0164	yes	1	GSU0164	100
fig|666666.2405.peg.141	GSU0165	1	1	yes		1355	149675	151030	39995276	Geobacter sulfurreducens PCA	hypothetical protein GSU0165	yes	1	GSU0165	100
fig|666666.2405.peg.142	GSU0167	0.994652	1	yes		269	151632	151901	39995278	Geobacter sulfurreducens PCA	hypothetical protein GSU0167	yes	0.994652	GSU0167	100
fig|666666.2405.peg.143	GSU0168	1	1	yes		1031	152282	153313	39995279	Geobacter sulfurreducens PCA	Fic family protein	yes	1	GSU0168	100
fig|666666.2405.peg.144	GSU0169	1	1	yes		1637	153435	155072	39995280	Geobacter sulfurreducens PCA	ABC transporter, ATP-binding protein	yes	1	GSU0169	100
fig|666666.2405.peg.145	GSU0170	1	1	yes		482	155102	155584	39995281	Geobacter sulfurreducens PCA	hypothetical protein GSU0170	yes	1	GSU0170	100
fig|666666.2405.peg.146	GSU0171	1	1	yes		455	155605	156060	39995282	Geobacter sulfurreducens PCA	YaiI/YqxD family protein	yes	1	GSU0171	100
fig|666666.2405.peg.147	GSU0172	1	1	yes		377	156265	156642	39995283	Geobacter sulfurreducens PCA	hypothetical protein GSU0172	yes	1	GSU0172	100
fig|666666.2405.peg.148	GSU0173	0.711462	1	yes		731	156889	157620	39995284	Geobacter sulfurreducens PCA	hypothetical protein GSU0173	yes	0.711462	GSU0173	100
fig|666666.2405.peg.149	GSU0174	1	1	yes		1562	157817	159379	39995285	Geobacter sulfurreducens PCA	acetyl-CoA hydrolase/transferase family protein	yes	1	GSU0174	100
fig|666666.2405.peg.150	GSU0175	1	1	yes		581	159643	160224	39995286	Geobacter sulfurreducens PCA	TetR family transcriptional regulator	yes	1	GSU0175	100
fig|666666.2405.peg.151	GSU0176	1	1	yes		374	160346	160720	39995287	Geobacter sulfurreducens PCA	hypothetical protein GSU0176	yes	1	GSU0176	100
fig|666666.2405.peg.152	GSU0177	1	1	yes		521	160730	161251	39995288	Geobacter sulfurreducens PCA	acetyltransferase	yes	1	GSU0177	100
fig|666666.2405.peg.153	GSU0178	1	1	yes		344	161357	161701	39995289	Geobacter sulfurreducens PCA	hypothetical protein GSU0178	yes	1	GSU0178	100
fig|666666.2405.peg.154	GSU0179	1	1	yes		635	161856	162491	39995290	Geobacter sulfurreducens PCA	NADPH-dependent FMN reductase domain-containing protein	yes	1	GSU0179	100
fig|666666.2405.peg.155	GSU0180	0.985423	0.985423	yes		509	162647	163156	39995291	Geobacter sulfurreducens PCA	hypothetical protein GSU0180	yes	0.985423	GSU0180	99.6
fig|666666.2405.peg.156	GSU0181	1	1	yes		908	163202	164110	39995292	Geobacter sulfurreducens PCA	putative lipoprotein	yes	1	GSU0181	99.9
fig|666666.2405.peg.157	GSU0182	1	1	yes		302	164287	164589	39995293	Geobacter sulfurreducens PCA	putative lipoprotein	yes	1	GSU0182	100
fig|666666.2405.peg.158	GSU0183	1	1	yes		1307	164688	165995	39995294	Geobacter sulfurreducens PCA	putative lipoprotein	yes	1	GSU0183	99.8
fig|666666.2405.peg.159	GSU2132	0.0939024	0.987805	no		353	166139	166492	194211957	Equus caballus	PREDICTED: spermatogenesis associated, serine-rich 2	no	0.137805	GSU1946	83.3
fig|666666.2405.peg.160	GSU0184	1	1	yes		647	166580	167227	39995295	Geobacter sulfurreducens PCA	HAD family hydrolase	yes	1	GSU0184	100
fig|666666.2405.peg.161	GSU0185	1	1	yes		1220	167253	168473	39995296	Geobacter sulfurreducens PCA	hypothetical protein GSU0185	yes	1	GSU0185	99.8
fig|666666.2405.peg.162	GSU1654	0.152764	1	no		287	168633	168920	82702496	Nitrosospira multiformis ATCC 25196	hypothetical protein Nmul_A1367	no	0.698492	GSU0186	100
fig|666666.2405.peg.163	GSU0187	1	1	yes		347	169217	169564	39995297	Geobacter sulfurreducens PCA	hypothetical protein GSU0187	yes	1	GSU0187	100
fig|666666.2405.peg.164	GSU0188	1	1	yes		221	169561	169782	39995298	Geobacter sulfurreducens PCA	hypothetical protein GSU0188	yes	1	GSU0188	100
fig|666666.2405.peg.165	GSU0189	0.991031	0.991031	yes		1382	170221	171603	39995299	Geobacter sulfurreducens PCA	ATP-dependent RNA helicase DbpA	yes	0.991031	GSU0189	99.4
fig|666666.2405.peg.166	GSU0971	0.262	1	no		149	171735	171884	189426059	Geobacter lovleyi SZ	conserved hypothetical protein	yes	0.585	GSU0190	100
fig|666666.2405.peg.167	GSU0191	1	1	yes		200	172030	172230	39995301	Geobacter sulfurreducens PCA	cold-shock domain-contain protein	yes	1	GSU0191	99.5
fig|666666.2405.peg.168	GSU0192	1	1	yes		242	172633	172875	39995302	Geobacter sulfurreducens PCA	hypothetical protein GSU0192	yes	1	GSU0192	100
fig|666666.2405.peg.169	GSU0193	0.996203	0.996203	yes		1139	173116	174255	39995303	Geobacter sulfurreducens PCA	L-sorbosone dehydrogenase, putative	yes	0.996203	GSU0193	99.9
fig|666666.2405.peg.170	GSU2610	0.149342	0.986667	no		215	174217	174432	190895111	Rhizobium etli CIAT 652	hypothetical protein RHECIAT_PC0000781	no	0.217763	GSU0193	100
fig|666666.2405.peg.171	GSU0194	1	1	yes		1082	174425	175507	39995304	Geobacter sulfurreducens PCA	hypothetical protein GSU0194	yes	1	GSU0194	100
fig|666666.2405.peg.172	GSU0195	1	1	yes		218	175562	175780	39995305	Geobacter sulfurreducens PCA	hypothetical protein GSU0195	yes	1	GSU0195	100
fig|666666.2405.peg.173	GSU0196	1	1	yes		488	175874	176362	39995306	Geobacter sulfurreducens PCA	thioesterase family protein	yes	1	GSU0196	100
fig|666666.2405.peg.174	GSU0197	1	1	yes		764	176443	177207	39995307	Geobacter sulfurreducens PCA	short chain dehydrogenase/reductase family oxidoreductase	yes	1	GSU0197	100
fig|666666.2405.peg.175	GSU0198	0.997319	1	yes		530	177390	177920	39995308	Geobacter sulfurreducens PCA	hypothetical protein GSU0198	yes	0.997319	GSU0198	100
fig|666666.2405.peg.176	GSU3226	0.152229	1	no		215	177991	178206	191163110	Geobacter sp. M21	hypothetical protein GM21DRAFT_2399	yes	0.421656	none	n/a
fig|666666.2405.peg.177	GSU0200	0.960245	0.960245	yes		470	178443	178913	39995310	Geobacter sulfurreducens PCA	isoquinoline 1-oxidoreductase, alpha subunit	yes	0.960245	GSU0200	94.7
fig|666666.2405.peg.178	GSU0201	0.94264	0.94264	yes		2171	178910	181081	39995311	Geobacter sulfurreducens PCA	isoquinoline 1-oxidoreductase, beta subunit	yes	0.94264	GSU0201	92
fig|666666.2405.peg.179	GSU0202	0.943662	0.979798	yes		767	181117	181884	39995312	Geobacter sulfurreducens PCA	hypothetical protein GSU0202	yes	0.943662	GSU0202	93.5
fig|666666.2405.peg.180	GSU0203	0.980247	0.980247	yes		611	181881	182492	39995313	Geobacter sulfurreducens PCA	hypothetical protein GSU0203	yes	0.980247	GSU0203	96.4
fig|666666.2405.peg.181	GSU0204	0.981195	0.981195	yes		1358	182557	183915	39995314	Geobacter sulfurreducens PCA	radical SAM domain-containing protein	yes	0.981195	GSU0204	97.6
fig|666666.2405.peg.182	GSU0205	0.98063	0.98063	yes		626	183940	184566	39995315	Geobacter sulfurreducens PCA	TetR family transcriptional regulator	yes	0.98063	GSU0205	96.8
fig|666666.2405.peg.183	GSU0206	0.969646	0.969646	yes		902	184563	185465	39995316	Geobacter sulfurreducens PCA	zinc transporter ZupT	yes	0.969646	GSU0206	94.8
fig|666666.2405.peg.184	GSU0207	1	1	yes		200	185661	185861	39995317	Geobacter sulfurreducens PCA	cold-shock domain-contain protein	yes	1	GSU0207	100
fig|666666.2405.peg.185	GSU0208	0.958569	0.958569	yes		800	186033	186833	39995318	Geobacter sulfurreducens PCA	hypothetical protein GSU0208	yes	0.958569	GSU0208	98
fig|666666.2405.peg.186	GSU0210	0.955128	0.985554	yes		992	187309	188301	39995320	Geobacter sulfurreducens PCA	hypothetical protein GSU0210	yes	0.955128	GSU0210	96.8
fig|666666.2405.peg.187	GSU0211	0.981034	0.981034	yes		911	188318	189229	39995321	Geobacter sulfurreducens PCA	ABC transporter, permease protein, putative	yes	0.981034	GSU0211	97
fig|666666.2405.peg.188	GSU0212	0.986564	0.986564	yes		797	189222	190019	39995322	Geobacter sulfurreducens PCA	ABC transporter, ATP-binding protein	yes	0.986564	GSU0212	96
fig|666666.2405.peg.189	GSU0213	0.826848	0.964981	yes		1508	190061	191569	39995323	Geobacter sulfurreducens PCA	radical SAM domain-containing protein	yes	0.826848	GSU0213	95.1
fig|666666.2405.peg.190	GSU0214	0.989916	0.989916	yes		887	191937	192824	39995324	Geobacter sulfurreducens PCA	hypothetical protein GSU0214	yes	0.989916	GSU0214	98.2
fig|666666.2405.peg.191	GSU0215	1	1	yes		872	192989	193861	39995325	Geobacter sulfurreducens PCA	folD bifunctional protein	yes	1	GSU0215	99.3
fig|666666.2405.peg.192	GSU0216	1	1	yes		215	193945	194160	39995326	Geobacter sulfurreducens PCA	hypothetical protein GSU0216	yes	1	GSU0216	100
fig|666666.2405.peg.193	GSU0217	0.967914	0.967914	yes		566	194688	195254	39995327	Geobacter sulfurreducens PCA	nitroreductase family protein	yes	0.967914	GSU0217	96.5
fig|666666.2405.peg.194	GSU0218	0.964222	0.964093	yes		836	195350	196186	39995328	Geobacter sulfurreducens PCA	hypothetical protein GSU0218	yes	0.964222	GSU0218	96.2
fig|666666.2405.peg.195	GSU0219	0.98916	0.98916	yes		1625	196183	197808	39995329	Geobacter sulfurreducens PCA	cytochrome c oxidase, subunit I	yes	0.98916	GSU0219	97
fig|666666.2405.peg.196	GSU0220	0.987715	0.987715	yes		602	197805	198407	39995330	Geobacter sulfurreducens PCA	cytochrome c oxidase, subunit III	yes	0.987715	GSU0220	96.7
fig|666666.2405.peg.197	GSU0221	0.962766	0.962766	yes		290	198424	198714	39995331	Geobacter sulfurreducens PCA	cytochrome c oxidase, subunit IV	yes	0.962766	GSU0221	96.2
fig|666666.2405.peg.198	GSU0222	0.922222	0.974522	yes		914	198724	199638	39995332	Geobacter sulfurreducens PCA	cytochrome c oxidase, subunit II	yes	0.922222	GSU0222	94.9
fig|666666.2405.peg.199	GSU0223	0.960377	0.962193	yes		794	199653	200447	39995333	Geobacter sulfurreducens PCA	protoheme IX farnesyl transferase, putative	yes	0.960377	GSU0223	95
fig|666666.2405.peg.200	GSU0224	1	1	yes		332	200468	200800	39995334	Geobacter sulfurreducens PCA	hypothetical protein GSU0224	yes	1	GSU0224	99.1
fig|666666.2405.peg.201	GSU0019	0.250262	0.984293	no		140	200873	201013	189423296	Geobacter lovleyi SZ	hypothetical protein Glov_0222	yes	0.411518	GSU0225	95
fig|666666.2405.peg.202	GSU0226	0.975938	0.975938	yes		1625	201194	202819	39995336	Geobacter sulfurreducens PCA	L-lactate permease, putative	yes	0.975938	GSU0226	95.2
fig|666666.2405.peg.203	GSU0227	0.959283	0.959283	yes		917	202839	203756	39995337	Geobacter sulfurreducens PCA	type II DNA modification methyltransferase, putative	yes	0.959283	GSU0227	94.2
fig|666666.2405.peg.204	GSU0228	0.991279	0.991279	yes		503	203820	204323	39995338	Geobacter sulfurreducens PCA	peptidyl-prolyl cis-trans isomerase, FKBP-type, putative	yes	0.991279	GSU0228	97.8
fig|666666.2405.peg.205	GSU0229	0.993665	0.993665	yes		1652	204492	206144	39995339	Geobacter sulfurreducens PCA	acyl-CoA synthetase	yes	0.993665	GSU0229	98.4
fig|666666.2405.peg.206	GSU0230	1	1	yes		1070	206153	207223	39995340	Geobacter sulfurreducens PCA	twitching motility protein PilT	yes	1	GSU0230	99.3
fig|666666.2405.peg.207	GSU0231	1	1	yes		1775	207269	209044	39995341	Geobacter sulfurreducens PCA	hypothetical protein GSU0231	yes	1	GSU0231	100
fig|666666.2405.peg.208	GSU0233	1	1	yes		659	209300	209959	39995343	Geobacter sulfurreducens PCA	hypothetical protein GSU0233	yes	1	GSU0233	100
fig|666666.2405.peg.209	GSU0234	1	1	yes		812	209974	210786	39995344	Geobacter sulfurreducens PCA	FNT family protein	yes	1	GSU0234	100
fig|666666.2405.peg.210	GSU0235	0.996606	0.996606	yes		2285	210790	213075	39995345	Geobacter sulfurreducens PCA	S1 RNA-binding domain-containing protein	yes	0.996606	GSU0235	99.9
fig|666666.2405.peg.211	GSU0236	1	1	yes		416	213156	213572	39995346	Geobacter sulfurreducens PCA	hypothetical protein GSU0236	yes	1	GSU0236	100
fig|666666.2405.peg.212	GSU0237	1	1	yes		476	213584	214060	39995347	Geobacter sulfurreducens PCA	MaoC-like domain-containing protein	yes	1	GSU0237	100
fig|666666.2405.peg.213	GSU0238	1	1	yes		1385	214122	215507	39995348	Geobacter sulfurreducens PCA	radical SAM domain-containing protein	yes	1	GSU0238	100
fig|666666.2405.peg.214	GSU0239	1	1	yes		422	215504	215926	39995349	Geobacter sulfurreducens PCA	hypothetical protein GSU0239	yes	1	GSU0239	100
fig|666666.2405.peg.215	GSU0240	1	1	yes		842	215928	216770	39995350	Geobacter sulfurreducens PCA	malonyl CoA-acyl carrier protein transacylase, putative	yes	1	GSU0240	100
fig|666666.2405.peg.216	GSU0241	1	1	yes		1292	216773	218065	39995351	Geobacter sulfurreducens PCA	BchE/P-methylase family protein	yes	1	GSU0241	100
fig|666666.2405.peg.217	GSU0242	1	1	yes		257	218062	218319	39995352	Geobacter sulfurreducens PCA	acyl carrier protein	yes	1	GSU0242	100
fig|666666.2405.peg.218	GSU0243	1	1	yes		899	218324	219223	39995353	Geobacter sulfurreducens PCA	hypothetical protein GSU0243	yes	1	GSU0243	100
fig|666666.2405.peg.219	GSU0244	1	1	yes		1376	219315	220691	39995354	Geobacter sulfurreducens PCA	radical SAM domain-containing protein	yes	1	GSU0244	100
fig|666666.2405.peg.220	GSU0245	1	1	yes		662	220741	221403	39995355	Geobacter sulfurreducens PCA	glycosyl transferase, group 2 family protein	yes	1	GSU0245	100
fig|666666.2405.peg.221	GSU0246	0.993031	0.993031	yes		830	221388	222218	39995356	Geobacter sulfurreducens PCA	polysaccharide deacetylase domain-containing protein	yes	0.993031	GSU0246	98.9
fig|666666.2405.peg.222	GSU0247	0.982178	0.982178	yes		1463	222401	223864	39995357	Geobacter sulfurreducens PCA	radical SAM domain-containing protein	yes	0.982178	GSU0247	96.7
fig|666666.2405.peg.223	GSU0248	0.988571	0.988571	yes		1286	223864	225150	39995358	Geobacter sulfurreducens PCA	BchE/P-methylase family protein	yes	0.988571	GSU0248	98.2
fig|666666.2405.peg.224	GSU0249	0.978193	0.978193	yes		977	225211	226188	39995359	Geobacter sulfurreducens PCA	hypothetical protein GSU0249	yes	0.978193	GSU0249	96.1
fig|666666.2405.peg.225	GSU0250	1	1	yes		440	226230	226670	39995360	Geobacter sulfurreducens PCA	hypothetical protein GSU0250	yes	1	GSU0250	98.6
fig|666666.2405.peg.226	GSU0253	0.947015	0.947651	yes		2267	227713	229980	39995363	Geobacter sulfurreducens PCA	sensory box histidine kinase	yes	0.947015	GSU0253	95.6
fig|666666.2405.peg.227	GSU0254	0.98533	0.98533	yes		644	229981	230625	39995364	Geobacter sulfurreducens PCA	LuxR family DNA-binding response regulator	yes	0.98533	GSU0254	98.1
fig|666666.2405.peg.228	GSU0255	0.99911	1	yes		1694	230984	232678	39995365	Geobacter sulfurreducens PCA	sensory box histidine kinase	yes	0.99911	GSU0255	100
fig|666666.2405.peg.229	GSU0256	1	1	yes		437	232784	233221	39995366	Geobacter sulfurreducens PCA	hypothetical protein GSU0256	yes	1	GSU0256	100
fig|666666.2405.peg.230	GSU0257	1	1	yes		290	233309	233599	39995367	Geobacter sulfurreducens PCA	hypothetical protein GSU0257	yes	1	GSU0257	100
fig|666666.2405.peg.231	GSU0258	1	1	yes		206	233587	233793	39995368	Geobacter sulfurreducens PCA	hypothetical protein GSU0258	yes	1	GSU0258	100
fig|666666.2405.peg.232	GSU0259	1	1	yes		569	233790	234359	39995369	Geobacter sulfurreducens PCA	flavoredoxin	yes	1	GSU0259	100
fig|666666.2405.peg.233	GSU0260	0.991837	1	yes		368	234566	234934	39995370	Geobacter sulfurreducens PCA	universal stress protein	yes	0.991837	GSU0260	100
fig|666666.2405.peg.234	GSU0261	0.998219	0.998219	yes		1766	235094	236860	39995371	Geobacter sulfurreducens PCA	sodium/hydrogen exchanger family protein	yes	0.998219	GSU0261	99.3
fig|666666.2405.peg.235	GSU0263	0.99095	0.99095	yes		341	237272	237613	39995372	Geobacter sulfurreducens PCA	hypothetical protein GSU0263	yes	0.99095	GSU0263	99.7
fig|666666.2405.peg.236	GSU0264	1	1	yes		1235	237791	239026	39995374	Geobacter sulfurreducens PCA	Bcr/CflA subfamily drug resistance transporter	yes	1	GSU0264	100
fig|666666.2405.peg.237	GSU0265	0.996564	0.996564	yes		902	239084	239986	39995375	Geobacter sulfurreducens PCA	hypothetical protein GSU0265	yes	0.996564	GSU0265	99.9
fig|666666.2405.peg.238	GSU2209	0.283511	1	no		119	239981	240100	none	none	n/a	no	n/a	GSU0702	62.8
fig|666666.2405.peg.239	GSU0266	1	1	yes		923	240381	241304	39995376	Geobacter sulfurreducens PCA	LysR family transcriptional regulator	yes	1	GSU0266	100
fig|666666.2405.peg.240	GSU0267	1	1	yes		746	241634	242380	39995377	Geobacter sulfurreducens PCA	GntR family transcriptional regulator	yes	1	GSU0267	99.7
fig|666666.2405.peg.241	GSU0268	1	1	yes		833	242377	243210	39995378	Geobacter sulfurreducens PCA	hypothetical protein GSU0268	yes	1	GSU0268	100
fig|666666.2405.peg.242	GSU0269	0.988506	1	yes		278	243243	243521	39995379	Geobacter sulfurreducens PCA	hypothetical protein GSU0269	yes	0.988506	GSU0269	100
fig|666666.2405.peg.243	GSU0270	0.9925	0.9925	yes		1829	243620	245449	39995380	Geobacter sulfurreducens PCA	glucosamine--fructose-6-phosphate aminotransferase (isomerizing)	yes	0.9925	GSU0270	98.7
fig|666666.2405.peg.244	GSU0271	1	1	yes		1430	245515	246945	39995381	Geobacter sulfurreducens PCA	UDP-N-acetylglucosamine pyrophosphorylase	yes	1	GSU0271	100
fig|666666.2405.peg.245	GSU0272	1	1	yes		545	247106	247651	39995382	Geobacter sulfurreducens PCA	hypothetical protein GSU0272	yes	1	GSU0272	100
fig|666666.2405.peg.246	GSU0273	0.9416	1	yes		1880	247684	249564	39995383	Geobacter sulfurreducens PCA	radical SAM domain-containing protein	yes	0.9416	GSU0273	99.9
fig|666666.2405.peg.247	GSU0274	0.999234	0.999234	yes		1859	249865	251724	39995384	Geobacter sulfurreducens PCA	cytochrome c family protein	yes	0.999234	GSU0274	99.9
fig|666666.2405.peg.248	GSU0276	1	1	yes		1172	252240	253412	39995386	Geobacter sulfurreducens PCA	HlyD family secretion protein	yes	1	GSU0276	100
fig|666666.2405.peg.249	GSU0277	1	1	yes		2168	253405	255573	39995387	Geobacter sulfurreducens PCA	ABC transporter, ATP-binding/permease protein	yes	1	GSU0277	100
fig|666666.2405.peg.250	GSU0278	1	1	yes		1181	255570	256751	39995388	Geobacter sulfurreducens PCA	outer membrane efflux protein	yes	1	GSU0278	99.9
fig|666666.2405.peg.251	GSU0279	0.998265	0.998265	yes		17699	256972	274671	39995389	Geobacter sulfurreducens PCA	cadherin domain/calx-beta domain-containing protein	yes	0.998265	GSU0279	99.9
fig|666666.2405.peg.252	GSU0280	1	1	yes		1352	274904	276256	39995390	Geobacter sulfurreducens PCA	Fis family transcriptional regulator	yes	1	GSU0280	99.9
fig|666666.2405.peg.253	GSU1319	0.086164	0.925435	no		1853	276258	278111	189425646	Geobacter lovleyi SZ	integral membrane sensor signal transduction histidine kinase	yes	0.177299	GSU0281	99.3
fig|666666.2405.peg.254	GSU0283	1	1	yes		1802	278625	280427	39995392	Geobacter sulfurreducens PCA	sensor histidine kinase	yes	1	GSU0283	100
fig|666666.2405.peg.255	GSU0284	1	1	yes		356	280466	280822	39995393	Geobacter sulfurreducens PCA	dnaK suppressor protein	yes	1	GSU0284	100
fig|666666.2405.peg.256	GSU0285	1	1	yes		1352	280907	282259	39995394	Geobacter sulfurreducens PCA	DNA repair protein RadA	yes	1	GSU0285	99.9
fig|666666.2405.peg.257	GSU0286	0.997146	0.997146	yes		1637	282411	284048	39995395	Geobacter sulfurreducens PCA	HEAT repeat-containing PBS lyase	yes	0.997146	GSU0286	99.9
fig|666666.2405.peg.258	none	n/a	1	no		119	284038	284157	none	none	n/a	no	n/a	GSU0287	100
fig|666666.2405.peg.259	GSU0287	0.998821	1	yes		1292	284110	285402	39995396	Geobacter sulfurreducens PCA	HD domain-containing protein	yes	0.998821	GSU0287	100
fig|666666.2405.peg.260	GSU0288	1	1	yes		563	285412	285975	39995397	Geobacter sulfurreducens PCA	HEAT repeat-containing PBS lyase	yes	1	GSU0288	100
fig|666666.2405.peg.261	GSU0289	1	1	yes		332	286101	286433	39995398	Geobacter sulfurreducens PCA	hypothetical protein GSU0289	yes	1	GSU0289	100
fig|666666.2405.peg.262	GSU0290	1	1	yes		980	286531	287511	39995399	Geobacter sulfurreducens PCA	3-oxoacyl-(acyl-carrier-protein) synthase III	yes	1	GSU0290	100
fig|666666.2405.peg.263	GSU0291	1	1	no		452	287501	287953	39995400	Geobacter sulfurreducens PCA	CheR methyltransferase SAM binding domain-containing protein	yes	1	GSU0291	100
fig|666666.2405.peg.264	GSU0291	0.771574	0.771574	yes		578	287982	288560	39995400	Geobacter sulfurreducens PCA	CheR methyltransferase SAM binding domain-containing protein	yes	0.771574	GSU0291	99.8
fig|666666.2405.peg.265	GSU0292	0.989529	1	yes		278	288673	288951	39995401	Geobacter sulfurreducens PCA	hypothetical protein GSU0292	yes	0.989529	GSU0292	100
fig|666666.2405.peg.266	GSU0293	1	1	yes		1088	288952	290040	39995402	Geobacter sulfurreducens PCA	protein-glutamate methylesterase	yes	1	GSU0293	100
fig|666666.2405.peg.267	GSU0294	0.998328	1	yes		890	290047	290937	39995403	Geobacter sulfurreducens PCA	HD domain-containing protein	yes	0.998328	GSU0294	100
fig|666666.2405.peg.268	GSU0295	1	1	yes		833	290955	291788	39995404	Geobacter sulfurreducens PCA	chemotaxis protein methyltransferase CheR	yes	1	GSU0295	100
fig|666666.2405.peg.269	GSU0296	1	1	yes		1832	291839	293671	39995405	Geobacter sulfurreducens PCA	chemotaxis protein CheA, putative	yes	1	GSU0296	100
fig|666666.2405.peg.270	GSU0297	1	1	yes		494	293720	294214	39995406	Geobacter sulfurreducens PCA	purine-binding chemotaxis protein CheW	yes	1	GSU0297	100
fig|666666.2405.peg.271	GSU0298	0.706992	0.706992	yes		1394	294608	296002	78224454	Geobacter metallireducens GS-15	two component, sigma54 specific, Fis family transcriptional regulator	yes	0.922309	GSU0298	99.9
fig|666666.2405.peg.272	GSU0301	0.777336	1	yes		767	296011	296778	39995410	Geobacter sulfurreducens PCA	lytic murein transglycosylase, putative	yes	0.777336	GSU0301	100
fig|666666.2405.peg.273	GSU0302	0.998501	0.998501	yes		1964	296921	298885	39995411	Geobacter sulfurreducens PCA	hypothetical protein GSU0302	yes	0.998501	GSU0302	99.9
fig|666666.2405.peg.274	GSU0303	1	1	yes		1217	298948	300165	39995412	Geobacter sulfurreducens PCA	sensory box protein	yes	1	GSU0303	100
fig|666666.2405.peg.275	GSU0304	1	1	yes		2633	300162	302795	39995413	Geobacter sulfurreducens PCA	aminopeptidase N	yes	1	GSU0304	100
fig|666666.2405.peg.276	GSU0305	1	1	yes		764	303347	304111	39995414	Geobacter sulfurreducens PCA	hydrogenase accessory protein HypB	yes	1	GSU0305	100
fig|666666.2405.peg.277	GSU0306	1	1	yes		2291	304127	306418	39995415	Geobacter sulfurreducens PCA	hydrogenase maturation protein HypF	yes	1	GSU0306	100
fig|666666.2405.peg.278	GSU0307	1	1	yes		230	306425	306655	39995416	Geobacter sulfurreducens PCA	hydrogenase assembly chaperone hypC/hupF	yes	1	GSU0307	100
fig|666666.2405.peg.279	GSU0308	1	1	yes		1091	306655	307746	39995417	Geobacter sulfurreducens PCA	hydrogenase expression/formation protein HypD	yes	1	GSU0308	100
fig|666666.2405.peg.280	GSU0309	1	1	yes		1013	307767	308780	39995418	Geobacter sulfurreducens PCA	hydrogenase expression/formation protein HypE	yes	1	GSU0309	99.9
fig|666666.2405.peg.281	GSU0310	1	1	yes		803	308918	309721	39995419	Geobacter sulfurreducens PCA	hypothetical protein GSU0310	yes	1	GSU0310	100
fig|666666.2405.peg.282	GSU0312	0.76824	1	yes		359	309900	310259	39995421	Geobacter sulfurreducens PCA	hypothetical protein GSU0312	yes	0.76824	GSU0312	100
fig|666666.2405.peg.283	GSU0313	0.938697	0.938697	yes		767	310335	311102	39995422	Geobacter sulfurreducens PCA	dnaJ domain-containing protein	yes	0.938697	GSU0313	97.3
fig|666666.2405.peg.284	GSU0314	1	1	yes		1103	311214	312317	39995423	Geobacter sulfurreducens PCA	general secretion pathway protein E	yes	1	GSU0314	100
fig|666666.2405.peg.285	GSU0315	0.940252	1	yes		491	312286	312777	39995424	Geobacter sulfurreducens PCA	hypothetical protein GSU0315	yes	0.940252	GSU0315	100
fig|666666.2405.peg.286	GSU0316	1	1	yes		644	312716	313360	39995425	Geobacter sulfurreducens PCA	hypothetical protein GSU0316	yes	1	GSU0316	100
fig|666666.2405.peg.287	GSU0317	1	1	yes		731	313796	314527	39995426	Geobacter sulfurreducens PCA	hypothetical protein GSU0317	yes	1	GSU0317	100
fig|666666.2405.peg.288	GSU0318	0.929134	1	yes		1331	314547	315878	39995427	Geobacter sulfurreducens PCA	M48 family peptidase	yes	0.929134	GSU0318	100
fig|666666.2405.peg.289	GSU0319	1	1	yes		839	315914	316753	39995428	Geobacter sulfurreducens PCA	hypothetical protein GSU0319	yes	1	GSU0319	100
fig|666666.2405.peg.290	GSU0320	1	1	yes		509	316750	317259	39995429	Geobacter sulfurreducens PCA	hypothetical protein GSU0320	yes	1	GSU0320	100
fig|666666.2405.peg.291	GSU0321	1	1	yes		1316	317295	318611	39995430	Geobacter sulfurreducens PCA	general secretion pathway protein L, putative	yes	1	GSU0321	100
fig|666666.2405.peg.292	GSU0322	1	1	yes		920	318611	319531	39995431	Geobacter sulfurreducens PCA	general secretion pathway protein K	yes	1	GSU0322	100
fig|666666.2405.peg.293	GSU0323	1	1	yes		560	319528	320088	39995432	Geobacter sulfurreducens PCA	general secretion pathway protein j, putative	yes	1	GSU0323	99.8
fig|666666.2405.peg.294	GSU0324	1	1	yes		356	320135	320491	39995433	Geobacter sulfurreducens PCA	general secretion pathway protein I, putative	yes	1	GSU0324	99.7
fig|666666.2405.peg.295	GSU0325	0.996721	0.996721	yes		479	320488	320967	39995434	Geobacter sulfurreducens PCA	general secretion pathway protein H, putative	yes	0.996721	GSU0325	99.8
fig|666666.2405.peg.296	GSU0326	1	1	yes		443	320984	321427	39995435	Geobacter sulfurreducens PCA	general secretion pathway protein G	yes	1	GSU0326	100
fig|666666.2405.peg.297	GSU0327	0.993404	0.993404	yes		1211	321454	322665	39995436	Geobacter sulfurreducens PCA	general secretion pathway protein F	yes	0.993404	GSU0327	99.8
fig|666666.2405.peg.298	GSU0328	1	1	yes		1544	322646	324190	39995437	Geobacter sulfurreducens PCA	general secretion pathway protein E	yes	1	GSU0328	99.9
fig|666666.2405.peg.299	GSU0329	0.977887	0.995905	yes		1934	324205	326139	39995438	Geobacter sulfurreducens PCA	general secretion pathway protein D, putative	yes	0.977887	GSU0329	99.4
fig|666666.2405.peg.300	GSU0330	1	1	yes		875	326213	327088	39995439	Geobacter sulfurreducens PCA	general secretion pathway protein C, putative	yes	1	GSU0330	99.9
fig|666666.2405.peg.301	GSU0331	0.909183	1	yes		1517	327134	328651	39995440	Geobacter sulfurreducens PCA	trypsin domain/PDZ domain-containing protein	yes	0.909183	GSU0331	99.9
fig|666666.2405.peg.302	GSU0332	0.99793	0.99793	yes		1490	328727	330217	39995441	Geobacter sulfurreducens PCA	aminopeptidase A/I	yes	0.99793	GSU0332	99.9
fig|666666.2405.peg.303	GSU0333	1	1	yes		275	330295	330570	39995442	Geobacter sulfurreducens PCA	ATP synthase F0, C subunit	yes	1	GSU0333	100
fig|666666.2405.peg.304	GSU0334	1	1	yes		689	330630	331319	39995443	Geobacter sulfurreducens PCA	ATP synthase F0, A subunit	yes	1	GSU0334	100
fig|666666.2405.peg.305	GSU0335	1	1	yes		311	331324	331635	39995444	Geobacter sulfurreducens PCA	hypothetical protein GSU0335	yes	1	GSU0335	100
fig|666666.2405.peg.306	GSU0336	1	1	yes		245	331682	331927	39995445	Geobacter sulfurreducens PCA	hypothetical protein GSU0336	yes	1	GSU0336	100
fig|666666.2405.peg.307	GSU0337	1	1	yes		1283	332024	333307	39995446	Geobacter sulfurreducens PCA	glutamate-1-semialdehyde-2,1-aminomutase	yes	1	GSU0337	99.8
fig|666666.2405.peg.308	GSU0338	1	1	yes		356	333614	333970	39995447	Geobacter sulfurreducens PCA	NADH dehydrogenase I, A subunit	yes	1	GSU0338	100
fig|666666.2405.peg.309	GSU0339	1	1	yes		512	333961	334473	39995448	Geobacter sulfurreducens PCA	NADH dehydrogenase I, B subunit	yes	1	GSU0339	100
fig|666666.2405.peg.310	GSU0340	1	1	yes		488	334506	334994	39995449	Geobacter sulfurreducens PCA	NADH dehydrogenase I, C subunit	yes	1	GSU0340	100
fig|666666.2405.peg.311	GSU0341	1	1	yes		1103	335116	336219	39995450	Geobacter sulfurreducens PCA	NADH dehydrogenase I, D subunit	yes	1	GSU0341	100
fig|666666.2405.peg.312	GSU0342	1	1	yes		521	336247	336768	39995451	Geobacter sulfurreducens PCA	NADH dehydrogenase I, E subunit	yes	1	GSU0342	100
fig|666666.2405.peg.313	GSU0343	1	1	yes		1775	336804	338579	39995452	Geobacter sulfurreducens PCA	NADH dehydrogenase I, F subunit	yes	1	GSU0343	99.9
fig|666666.2405.peg.314	GSU0344	1	1	yes		2480	338620	341100	39995453	Geobacter sulfurreducens PCA	NADH dehydrogenase I, G subunit, putative	yes	1	GSU0344	100
fig|666666.2405.peg.315	GSU0345	1	1	yes		1046	341153	342199	39995454	Geobacter sulfurreducens PCA	NADH dehydrogenase I, H subunit	yes	1	GSU0345	100
fig|666666.2405.peg.316	GSU0346	1	1	yes		398	342221	342619	39995455	Geobacter sulfurreducens PCA	NADH dehydrogenase I, I subunit	yes	1	GSU0346	100
fig|666666.2405.peg.317	GSU0347	1	1	yes		503	342630	343133	39995456	Geobacter sulfurreducens PCA	NADH dehydrogenase I, J subunit	yes	1	GSU0347	100
fig|666666.2405.peg.318	GSU0348	1	1	yes		302	343152	343454	39995457	Geobacter sulfurreducens PCA	NADH dehydrogenase I, K subunit	yes	1	GSU0348	100
fig|666666.2405.peg.319	GSU0349	1	1	yes		2000	343508	345508	39995458	Geobacter sulfurreducens PCA	NADH dehydrogenase I, L subunit	yes	1	GSU0349	100
fig|666666.2405.peg.320	GSU0350	1	1	yes		1568	345542	347110	39995459	Geobacter sulfurreducens PCA	NADH dehydrogenase I, M subunit	yes	1	GSU0350	100
fig|666666.2405.peg.321	GSU0351	1	1	yes		1454	347145	348599	39995460	Geobacter sulfurreducens PCA	NADH dehydrogenase I, N subunit	yes	1	GSU0351	100
fig|666666.2405.peg.322	GSU0352	1	1	yes		515	348702	349217	39995461	Geobacter sulfurreducens PCA	thiol peroxidase	yes	1	GSU0352	100
fig|666666.2405.peg.323	GSU0353	1	1	yes		446	349356	349802	39995462	Geobacter sulfurreducens PCA	hypothetical protein GSU0353	yes	1	GSU0353	100
fig|666666.2405.peg.324	GSU0354	1	1	yes		1190	349789	350979	39995463	Geobacter sulfurreducens PCA	hypothetical protein GSU0354	yes	1	GSU0354	100
fig|666666.2405.peg.325	GSU0355	1	1	yes		404	350982	351386	39995464	Geobacter sulfurreducens PCA	hypothetical protein GSU0355	yes	1	GSU0355	100
fig|666666.2405.peg.326	GSU2567	0.275229	0.996942	no		1478	351539	353017	191163557	Geobacter sp. M21	integral membrane sensor signal transduction histidine kinase	yes	0.333333	GSU0356	99.6
fig|666666.2405.peg.327	GSU0357	1	1	yes		1601	353102	354703	39995465	Geobacter sulfurreducens PCA	cytochrome c family protein	yes	1	GSU0357	99.8
fig|666666.2405.peg.328	GSU0358	1	1	yes		212	354736	354948	39995466	Geobacter sulfurreducens PCA	iron-sulfur cluster-binding protein	yes	1	GSU0358	100
fig|666666.2405.peg.329	GSU0359	0.982497	0.982497	yes		1319	355559	356878	39995467	Geobacter sulfurreducens PCA	sensory box protein/sigma-54 dependent transcriptional regulator	yes	0.982497	GSU0359	97.6
fig|666666.2405.peg.330	GSU0360	0.996629	0.996629	yes		1289	357207	358496	39995468	Geobacter sulfurreducens PCA	OmpA domain-containing protein	yes	0.996629	GSU0360	99.3
fig|666666.2405.peg.331	GSU0361	0.998201	1	yes		872	358605	359477	39995469	Geobacter sulfurreducens PCA	peptidyl-prolyl cis-trans isomerase domain-containing protein	yes	0.998201	GSU0361	100
fig|666666.2405.peg.332	GSU0362	1	1	yes		455	359748	360203	39995470	Geobacter sulfurreducens PCA	hypothetical protein GSU0362	yes	1	GSU0362	100
fig|666666.2405.peg.333	GSU0363	0.966022	1	yes		2606	360218	362824	39995471	Geobacter sulfurreducens PCA	ATP-dependent helicase DinG	yes	0.966022	GSU0363	100
fig|666666.2405.peg.334	GSU0364	1	1	yes		275	362837	363112	39995472	Geobacter sulfurreducens PCA	cytochrome c3	yes	1	GSU0364	100
fig|666666.2405.peg.335	GSU0365	1	1	yes		287	363247	363534	39995473	Geobacter sulfurreducens PCA	cytochrome c3	yes	1	GSU0365	99.7
fig|666666.2405.peg.336	GSU0366	1	1	yes		920	363665	364585	39995474	Geobacter sulfurreducens PCA	transcriptional regulator, putative	yes	1	GSU0366	99.9
fig|666666.2405.peg.337	GSU0367	1	1	yes		917	364582	365499	39995475	Geobacter sulfurreducens PCA	radical SAM family protein	yes	1	GSU0367	100
fig|666666.2405.peg.338	GSU0368	1	1	yes		1250	365535	366785	39995476	Geobacter sulfurreducens PCA	putative lipoprotein	yes	1	GSU0368	99.9
fig|666666.2405.peg.339	GSU0369	1	1	yes		272	366951	367223	39995477	Geobacter sulfurreducens PCA	FlhB domain-containing protein	yes	1	GSU0369	100
fig|666666.2405.peg.340	GSU0370	1	1	yes		1757	367210	368967	39995478	Geobacter sulfurreducens PCA	hypothetical protein GSU0370	yes	1	GSU0370	99.9
fig|666666.2405.peg.341	GSU0371	1	1	yes		2564	369013	371577	39995479	Geobacter sulfurreducens PCA	carbohydrate phosphorylase family protein	yes	1	GSU0371	100
fig|666666.2405.peg.342	GSU0372	1	1	yes		1367	371764	373131	39995480	Geobacter sulfurreducens PCA	sigma-54 dependent DNA-binding response regulator	yes	1	GSU0372	100
fig|666666.2405.peg.343	GSU0373	1	1	yes		1415	373175	374590	39995481	Geobacter sulfurreducens PCA	sensor histidine kinase	yes	1	GSU0373	100
fig|666666.2405.peg.344	GSU0374	0.854406	1	yes		389	374719	375108	39995482	Geobacter sulfurreducens PCA	hydrogenase expression/formation protein hupa	yes	0.854406	GSU0374	100
fig|666666.2405.peg.345	GSU0375	1	1	yes		1088	375231	376319	39995483	Geobacter sulfurreducens PCA	glycine cleavage system T protein	yes	1	GSU0375	99.9
fig|666666.2405.peg.346	GSU0376	1	1	yes		374	376375	376749	39995484	Geobacter sulfurreducens PCA	glycine cleavage system H protein	yes	1	GSU0376	100
fig|666666.2405.peg.347	GSU0377	1	1	yes		1346	376749	378095	39995485	Geobacter sulfurreducens PCA	glycine dehydrogenase subunit 1	yes	1	GSU0377	100
fig|666666.2405.peg.348	GSU0378	1	1	yes		1445	378086	379531	39995486	Geobacter sulfurreducens PCA	glycine dehydrogenase subunit 2	yes	1	GSU0378	100
fig|666666.2405.peg.349	GSU0379	1	1	yes		809	379531	380340	39995487	Geobacter sulfurreducens PCA	biotin/lipoate A/B protein ligase family protein	yes	1	GSU0379	100
fig|666666.2405.peg.350	GSU0380	1	1	yes		911	380337	381248	39995488	Geobacter sulfurreducens PCA	lipoyl synthase	yes	1	GSU0380	100
fig|666666.2405.peg.351	GSU0381	1	1	yes		224	381245	381469	39995489	Geobacter sulfurreducens PCA	putative lipoprotein	yes	1	GSU0381	100
fig|666666.2405.peg.352	GSU0382	1	1	yes		404	381478	381882	39995490	Geobacter sulfurreducens PCA	hypothetical protein GSU0382	yes	1	GSU0382	100
fig|666666.2405.peg.353	GSU0383	1	1	yes		428	381998	382426	39995491	Geobacter sulfurreducens PCA	peptidyl-prolyl cis-trans isomerase, FKBP-type	yes	1	GSU0383	100
fig|666666.2405.peg.354	GSU0384	1	1	yes		476	382507	382983	39995492	Geobacter sulfurreducens PCA	hypothetical protein GSU0384	yes	1	GSU0384	100
fig|666666.2405.peg.355	GSU0385	1	1	yes		884	383164	384048	39995493	Geobacter sulfurreducens PCA	NADH dehydrogenase subunit, putative	yes	1	GSU0385	100
fig|666666.2405.peg.356	GSU0386	1	1	yes		689	384086	384775	39995494	Geobacter sulfurreducens PCA	DNA repair protein RadC	yes	1	GSU0386	100
fig|666666.2405.peg.357	GSU0387	1	1	yes		809	384867	385676	39995495	Geobacter sulfurreducens PCA	undecaprenol kinase, putative	yes	1	GSU0387	100
fig|666666.2405.peg.358	GSU0388	1	1	yes		617	385876	386493	39995496	Geobacter sulfurreducens PCA	hypothetical protein GSU0388	yes	1	GSU0388	100
fig|666666.2405.peg.359	GSU0389	1	1	yes		1001	386486	387487	39995497	Geobacter sulfurreducens PCA	phosphate transporter, putative	yes	1	GSU0389	100
fig|666666.2405.peg.360	GSU0390	1	1	yes		482	387539	388021	39995498	Geobacter sulfurreducens PCA	hypothetical protein GSU0390	yes	1	GSU0390	100
fig|666666.2405.peg.361	GSU0391	0.981176	1	yes		1340	388241	389581	39995499	Geobacter sulfurreducens PCA	Outer membrane efflux family protein	yes	0.981176	GSU0391	100
fig|666666.2405.peg.362	GSU0392	1	1	yes		1112	389578	390690	39995500	Geobacter sulfurreducens PCA	RND family efflux transporter MFP subunit	yes	1	GSU0392	100
fig|666666.2405.peg.363	GSU0393	1	1	yes		143	390763	390906	39995501	Geobacter sulfurreducens PCA	hypothetical protein GSU0393	yes	1	GSU0393	100
fig|666666.2405.peg.364	GSU0394	0.999047	0.999047	yes		3233	390912	394145	39995502	Geobacter sulfurreducens PCA	AcrB/AcrD/AcrF family protein	yes	0.999047	GSU0394	99.9
fig|666666.2405.peg.365	GSU0395	1	1	yes		428	394120	394548	39995503	Geobacter sulfurreducens PCA	hypothetical protein GSU0395	yes	1	GSU0395	99.5
fig|666666.2405.peg.366	GSU0396	1	1	yes		212	394562	394774	39995504	Geobacter sulfurreducens PCA	hypothetical protein GSU0396	yes	1	GSU0396	100
fig|666666.2405.peg.367	GSU0397	0.996534	0.996534	yes		830	394771	395601	39995505	Geobacter sulfurreducens PCA	metallo-beta-lactamase family protein	yes	0.996534	GSU0397	99.9
fig|666666.2405.peg.368	GSU0398	0.940239	1	yes		380	395622	396002	39995506	Geobacter sulfurreducens PCA	phage shock protein E, putative	yes	0.940239	GSU0398	99.7
fig|666666.2405.peg.369	GSU0399	0.98913	0.98913	yes		275	396025	396300	39995507	Geobacter sulfurreducens PCA	ArsR family transcriptional regulator	yes	0.98913	GSU0399	99.6
fig|666666.2405.peg.370	GSU0400	1	1	yes		1649	396574	398223	39995508	Geobacter sulfurreducens PCA	methyl-accepting chemotaxis protein	yes	1	GSU0400	100
fig|666666.2405.peg.371	GSU0401	1	1	yes		1619	398360	399979	39995509	Geobacter sulfurreducens PCA	methyl-accepting chemotaxis protein, putative	yes	1	GSU0401	100
fig|666666.2405.peg.372	GSU0402	1	1	yes		407	400157	400564	39995510	Geobacter sulfurreducens PCA	hemerythrin family protein	yes	1	GSU0402	99.8
fig|666666.2405.peg.373	GSU0403	1	1	yes		362	400725	401087	39995511	Geobacter sulfurreducens PCA	chemotaxis protein CheY	yes	1	GSU0403	100
fig|666666.2405.peg.374	GSU0404	0.996785	1	yes		470	401120	401590	39995512	Geobacter sulfurreducens PCA	hypothetical protein GSU0404	yes	0.996785	GSU0404	100
fig|666666.2405.peg.375	GSU0405	1	1	yes		1109	401615	402724	39995513	Geobacter sulfurreducens PCA	response regulator	yes	1	GSU0405	99.7
fig|666666.2405.peg.376	GSU0406	0.999288	0.999288	yes		2156	402862	405018	39995514	Geobacter sulfurreducens PCA	TPR domain-containing protein	yes	0.999288	GSU0406	99.8
fig|666666.2405.peg.377	GSU0407	1	1	yes		419	405252	405671	39995515	Geobacter sulfurreducens PCA	flagellar basal-body rod protein FlgB	yes	1	GSU0407	100
fig|666666.2405.peg.378	GSU0408	1	1	yes		440	405674	406114	39995516	Geobacter sulfurreducens PCA	flagellar basal-body rod protein FlgC	yes	1	GSU0408	99.8
fig|666666.2405.peg.379	GSU0409	1	1	yes		302	406220	406522	39995517	Geobacter sulfurreducens PCA	flagellar hook-basal body complex protein FliE	yes	1	GSU0409	100
fig|666666.2405.peg.380	GSU0410	1	1	yes		1583	406547	408130	39995518	Geobacter sulfurreducens PCA	flagellar M-ring protein FliF	yes	1	GSU0410	99.9
fig|666666.2405.peg.381	GSU0411	1	1	yes		992	408142	409134	39995519	Geobacter sulfurreducens PCA	flagellar motor switch protein FliG	yes	1	GSU0411	100
fig|666666.2405.peg.382	GSU0412	1	1	yes		881	409121	410002	39995520	Geobacter sulfurreducens PCA	flagellar assembly protein fliH, putative	yes	1	GSU0412	100
fig|666666.2405.peg.383	GSU0413	0.998837	0.998837	yes		1325	409995	411320	39995521	Geobacter sulfurreducens PCA	flagellum-specific ATP synthase FliI	yes	0.998837	GSU0413	99.8
fig|666666.2405.peg.384	GSU0414	1	1	yes		440	411380	411820	39995522	Geobacter sulfurreducens PCA	flagellar protein FliJ, putative	yes	1	GSU0414	100
fig|666666.2405.peg.385	GSU0415	0.93578	0.963303	yes		524	411820	412344	39995523	Geobacter sulfurreducens PCA	hypothetical protein GSU0415	yes	0.93578	GSU0415	98.6
fig|666666.2405.peg.386	GSU0416	0.997847	0.997847	yes		1439	412558	413997	39995524	Geobacter sulfurreducens PCA	hypothetical protein GSU0416	yes	0.997847	GSU0416	99.9
fig|666666.2405.peg.387	GSU0417	1	1	yes		656	414022	414678	39995525	Geobacter sulfurreducens PCA	flagellar hook assembly protein FlgD	yes	1	GSU0417	100
fig|666666.2405.peg.388	GSU0418	1	1	yes		386	414686	415072	39995526	Geobacter sulfurreducens PCA	hypothetical protein GSU0418	yes	1	GSU0418	100
fig|666666.2405.peg.389	GSU0419	1	1	yes		1259	415235	416494	39995527	Geobacter sulfurreducens PCA	flagellar hook protein FlgE	yes	1	GSU0419	99.8
fig|666666.2405.peg.390	GSU0420	1	1	yes		521	416865	417386	39995528	Geobacter sulfurreducens PCA	flagellar protein FliL	yes	1	GSU0420	100
fig|666666.2405.peg.391	GSU0421	1	1	yes		986	417421	418407	39995529	Geobacter sulfurreducens PCA	flagellar motor switch protein FliM	yes	1	GSU0421	100
fig|666666.2405.peg.392	GSU0422	1	1	yes		305	418404	418709	39995530	Geobacter sulfurreducens PCA	flagellar motor switch protein FliN	yes	1	GSU0422	100
fig|666666.2405.peg.393	GSU3023	0.0823899	0.993671	no		497	418706	419203	78224290	Geobacter metallireducens GS-15	hypothetical protein Gmet_3098	yes	0.556604	none	n/a
fig|666666.2405.peg.394	GSU0423	1	1	yes		767	419209	419976	39995531	Geobacter sulfurreducens PCA	flagellar biosynthesis protein FliP	yes	1	GSU0423	100
fig|666666.2405.peg.395	GSU0424	1	1	yes		269	419989	420258	39995532	Geobacter sulfurreducens PCA	flagellar biosynthetic protein FliQ	yes	1	GSU0424	100
fig|666666.2405.peg.396	GSU0425	1	1	yes		794	420309	421103	39995533	Geobacter sulfurreducens PCA	flagellar biosynthesis protein FliR	yes	1	GSU0425	99.9
fig|666666.2405.peg.397	GSU0426	1	1	yes		1058	421108	422166	39995534	Geobacter sulfurreducens PCA	flagellar biosynthesis protein FlhB	yes	1	GSU0426	99.9
fig|666666.2405.peg.398	GSU0427	0.994	1	yes		140	422225	422365	39995535	Geobacter sulfurreducens PCA	putative lipoprotein	yes	0.994	GSU0427	100
fig|666666.2405.peg.399	GSU0428	0.98895	1	yes		272	423264	423536	39995536	Geobacter sulfurreducens PCA	putative lipoprotein	yes	0.98895	GSU0428	100
fig|666666.2405.peg.400	GSU0429	1	1	yes		1391	423533	424924	39995537	Geobacter sulfurreducens PCA	hypothetical protein GSU0429	yes	1	GSU0429	100
fig|666666.2405.peg.401	GSU0430	1	1	yes		407	424928	425335	39995538	Geobacter sulfurreducens PCA	tail lysozyme, putative	yes	1	GSU0430	100
fig|666666.2405.peg.402	GSU0431	1	1	yes		1733	425364	427097	39995539	Geobacter sulfurreducens PCA	hypothetical protein GSU0431	yes	1	GSU0431	100
fig|666666.2405.peg.403	GSU0432	1	1	yes		992	427061	428053	39995540	Geobacter sulfurreducens PCA	hypothetical protein GSU0432	yes	1	GSU0432	100
fig|666666.2405.peg.404	GSU0433	1	1	yes		2627	428066	430693	39995541	Geobacter sulfurreducens PCA	clpB protein, putative	yes	1	GSU0433	100
fig|666666.2405.peg.405	GSU0434	1	1	yes		1004	430703	431707	39995542	Geobacter sulfurreducens PCA	hypothetical protein GSU0434	yes	1	GSU0434	100
fig|666666.2405.peg.406	GSU0435	1	1	yes		1649	431881	433530	39995543	Geobacter sulfurreducens PCA	MSHA biogenesis protein MshE, putative	yes	1	GSU0435	99.9
fig|666666.2405.peg.407	GSU0436	0.997106	0.997106	yes		1070	433544	434614	39995544	Geobacter sulfurreducens PCA	twitching motility protein PilT	yes	0.997106	GSU0436	99.3
fig|666666.2405.peg.408	GSU2082	0.0899666	0.0899666	no	region 1	434	434644	435078	78356893	Desulfovibrio desulfuricans subsp. desulfuricans str. G20	hypothetical protein Dde_1850	no	0.35786	GSU2617	58.5
fig|666666.2405.peg.409	GSU3411	0.0727041	0.0727041	no	region 1	551	435311	435862	162455459	Sorangium cellulosum 'So ce 56'	hypothetical protein sce7177	no	0.104082	GSU0046	67
fig|666666.2405.peg.410	GSU1371	0.216	n/a	no	region 1	140	436838	436978	74317830	Thiobacillus denitrificans ATCC 25259	T/G mismatch-specific endonuclease	no	0.424	GSU1452	55.8
fig|666666.2405.peg.411	GSU1607	0.216	n/a	no	region 1	140	437084	437224	none	none	n/a	no	n/a	none	n/a
fig|666666.2405.peg.412	GSU0227	0.0541667	0.0541667	no	region 1	1286	437194	438480	116750223	Syntrophobacter fumaroxidans MPOB	DNA-cytosine methyltransferase	no	0.648649	GSU0500	60.6
fig|666666.2405.peg.413	GSU0437	1	1	yes		1415	439359	440774	39995545	Geobacter sulfurreducens PCA	3-octaprenyl-4-hydroxybenzoate carboxy-lyase	yes	1	GSU0437	99.7
fig|666666.2405.peg.414	GSU0438	1	1	yes		530	440774	441304	39995546	Geobacter sulfurreducens PCA	putative lipoprotein	yes	1	GSU0438	100
fig|666666.2405.peg.415	GSU0439	0.99661	1	yes		899	441301	442200	39995547	Geobacter sulfurreducens PCA	prenyltransferase	yes	0.99661	GSU0439	99.9
fig|666666.2405.peg.416	GSU0440	0.987775	0.992629	yes		608	442212	442820	39995548	Geobacter sulfurreducens PCA	3-octaprenyl-4-hydroxybenzoate carboxy-lyase, putative	yes	0.987775	GSU0440	99.7
fig|666666.2405.peg.417	GSU0441	0.995828	0.995828	yes		1085	442825	443910	39995549	Geobacter sulfurreducens PCA	radical SAM domain-containing protein	yes	0.995828	GSU0441	99.8
fig|666666.2405.peg.418	GSU0442	1	1	yes		1064	443910	444974	39995550	Geobacter sulfurreducens PCA	radical SAM domain-containing protein	yes	1	GSU0442	99.7
fig|666666.2405.peg.419	GSU0443	0.944954	0.944882	yes		1145	445141	446286	39995551	Geobacter sulfurreducens PCA	ribonuclease D, putative	yes	0.944954	GSU0443	94.4
fig|666666.2405.peg.420	GSU0444	0.979839	0.979839	yes		725	446436	447161	39995552	Geobacter sulfurreducens PCA	hypothetical protein GSU0444	yes	0.979839	GSU0444	98.8
fig|666666.2405.peg.421	GSU0446	1	1	yes		782	447201	447983	39995554	Geobacter sulfurreducens PCA	hypothetical protein GSU0446	yes	1	GSU0446	100
fig|666666.2405.peg.422	GSU0447	1	1	yes		899	447986	448885	39995555	Geobacter sulfurreducens PCA	ribosomal protein L11 methyltransferase	yes	1	GSU0447	100
fig|666666.2405.peg.423	GSU0448	1	1	yes		1163	449030	450193	39995556	Geobacter sulfurreducens PCA	hydrolase, putative	yes	1	GSU0448	99.9
fig|666666.2405.peg.424	GSU0450	1	1	yes		809	450330	451139	39995558	Geobacter sulfurreducens PCA	hypothetical protein GSU0450	yes	1	GSU0450	100
fig|666666.2405.peg.425	GSU0451	1	1	yes		674	451187	451861	39995559	Geobacter sulfurreducens PCA	DNA-binding response regulator	yes	1	GSU0451	99.9
fig|666666.2405.peg.426	GSU0452	0.997788	0.997785	yes		1409	451865	453274	39995560	Geobacter sulfurreducens PCA	sensor histidine kinase	yes	0.997788	GSU0452	99.9
fig|666666.2405.peg.427	GSU0453	0.98954	0.98954	yes		731	453280	454011	39995561	Geobacter sulfurreducens PCA	MTA/SAH nucleosidase	yes	0.98954	GSU0453	95.9
fig|666666.2405.peg.428	GSU0454	0.989189	0.989189	yes		836	454011	454847	39995562	Geobacter sulfurreducens PCA	hypothetical protein GSU0454	yes	0.989189	GSU0454	96.4
fig|666666.2405.peg.429	GSU0455	1	1	yes		452	454950	455402	39995563	Geobacter sulfurreducens PCA	lipoprotein A domain-containing protein	yes	1	GSU0455	100
fig|666666.2405.peg.430	GSU0456	1	1	yes		2549	455454	458003	39995564	Geobacter sulfurreducens PCA	hypothetical protein GSU0456	yes	1	GSU0456	100
fig|666666.2405.peg.431	GSU0457	1	1	yes		689	458004	458693	39995565	Geobacter sulfurreducens PCA	putative lipoprotein	yes	1	GSU0457	100
fig|666666.2405.peg.432	GSU3398	0.0833753	1	no		623	458707	459330	148265617	Geobacter uraniireducens Rf4	outer membrane lipoprotein carrier protein LolA	yes	0.539043	none	n/a
fig|666666.2405.peg.433	GSU0458	1	1	yes		389	459330	459719	39995566	Geobacter sulfurreducens PCA	(3R)-hydroxymyristoyl-(acyl-carrier-protein) dehydratase, putative	yes	1	GSU0458	100
fig|666666.2405.peg.434	GSU0459	1	1	yes		1025	459712	460737	39995567	Geobacter sulfurreducens PCA	beta-ketoacyl synthase domain-containing protein	yes	1	GSU0459	100
fig|666666.2405.peg.435	GSU0460	1	1	yes		1205	460749	461954	39995568	Geobacter sulfurreducens PCA	3-oxoacyl-(acyl-carrier-protein) synthase II	yes	1	GSU0460	100
fig|666666.2405.peg.436	GSU0461	1	1	yes		740	462089	462829	39995569	Geobacter sulfurreducens PCA	3-oxoacyl-(acyl carrier protein) reductase	yes	1	GSU0461	100
fig|666666.2405.peg.437	GSU0462	1	1	yes		971	462878	463849	39995570	Geobacter sulfurreducens PCA	M48 family peptidase	yes	1	GSU0462	100
fig|666666.2405.peg.438	GSU0463	0.896635	0.995181	yes		1241	463948	465189	39995571	Geobacter sulfurreducens PCA	hypothetical protein GSU0463	yes	0.896635	GSU0463	99.7
fig|666666.2405.peg.439	GSU0464	1	1	yes		197	465203	465400	39995572	Geobacter sulfurreducens PCA	S4 domain-containing protein	yes	1	GSU0464	100
fig|666666.2405.peg.440	GSU0465	1	1	yes		563	465498	466061	39995573	Geobacter sulfurreducens PCA	translation elongation factor P	yes	1	GSU0465	100
fig|666666.2405.peg.441	GSU0064	0.129341	0.129341	yes	region 2	1244	466415	467659	191164140	Geobacter sp. M21	integrase family protein	yes	0.617964	GSU0247	57.9
fig|666666.2405.peg.442	GSU0625	0.136628	0.143023	no	region 2	254	468491	468745	112982665	Bombyx mori	trehalase-2	no	0.194767	GSU1982	69.8
fig|666666.2405.peg.443	GSU0063	0.13516	0.13516	yes	region 2	311	468811	469122	197119363	Geobacter bemidjiensis Bem	hypothetical protein Gbem_2991	yes	0.497717	GSU3240	60.5
fig|666666.2405.peg.444	GSU1174	0.0527216	0.0527216	no	region 2	971	469115	470086	189423924	Geobacter lovleyi SZ	phage replisome organizer	yes	0.524106	GSU0231	60.3
fig|666666.2405.peg.445	GSU3089	0.12132	0.124873	no	region 2	302	470353	470655	189424494	Geobacter lovleyi SZ	hypothetical protein Glov_1430	yes	0.363452	GSU0913	58
fig|666666.2405.peg.446	GSU2116	0.0863636	0.0863636	no	region 2	539	470665	471204	189424495	Geobacter lovleyi SZ	phage integrase family protein	yes	0.446023	none	n/a
fig|666666.2405.peg.447	GSU2116	0.191026	0.191845	yes	region 2	347	471215	471562	222692193	Shewanella sp. 33B	integrase	no	0.594017	GSU0394	59.8
fig|666666.2405.peg.448	GSU1137	0.108025	0.0990712	no	region 2	497	471769	472266	157825242	Rickettsia akari str. Hartford	190 kDa antigen precursor	no	0.165123	GSU2822	61.6
fig|666666.2405.peg.449	GSU1122	0.0336528	0.0337247	no	region 2	1409	472747	474156	189423707	Geobacter lovleyi SZ	putative transcriptional regulator	yes	0.715655	none	n/a
fig|666666.2405.peg.450	GSU0302	0.016068	0.015534	no	region 2	3134	474322	477456	148654458	Roseiflexus sp. RS-1	HsdR family type I site-specific deoxyribonuclease	no	0.75534	GSU2782	60.1
fig|666666.2405.peg.451	GSU0483	0.171845	0.137073	no	region 2	311	478027	478338	190893996	Rhizobium etli CIAT 652	probable succinoglycan biosynthesis transcriptional regulator protein	no	0.572816	GSU0945	61.9
fig|666666.2405.peg.452	GSU2829	0.0210235	0.0197095	no	region 2	2150	480836	482986	163847372	Chloroflexus aurantiacus J-10-fl	N-6 DNA methylase	no	0.474412	none	n/a
fig|666666.2405.peg.453	GSU0466	1	1	yes		1040	483563	484603	39995574	Geobacter sulfurreducens PCA	cytochrome c551 peroxidase	yes	1	GSU0466	100
fig|666666.2405.peg.454	GSU0467	0.992203	0.994141	yes		758	484698	485456	39995575	Geobacter sulfurreducens PCA	hypothetical protein GSU0467	yes	0.992203	GSU0467	99.9
fig|666666.2405.peg.455	GSU0468	1	1	yes		512	485606	486118	39995576	Geobacter sulfurreducens PCA	hypothetical protein GSU0468	yes	1	GSU0468	100
fig|666666.2405.peg.456	GSU0469	1	1	yes		353	486147	486500	39995577	Geobacter sulfurreducens PCA	hypothetical protein GSU0469	yes	1	GSU0469	100
fig|666666.2405.peg.457	GSU0470	1	1	yes		1361	486682	488043	39995578	Geobacter sulfurreducens PCA	sigma-54 dependent response regulator	yes	1	GSU0470	99.9
fig|666666.2405.peg.458	GSU0471	1	1	yes		1235	488060	489295	39995579	Geobacter sulfurreducens PCA	sensor histidine kinase	yes	1	GSU0471	100
fig|666666.2405.peg.459	GSU0472	0.987654	1	yes		470	489458	489928	39995580	Geobacter sulfurreducens PCA	hypothetical protein GSU0472	yes	0.987654	GSU0472	100
fig|666666.2405.peg.460	GSU0473	1	1	yes		1004	490062	491066	39995581	Geobacter sulfurreducens PCA	transcriptional regulator, putative	yes	1	GSU0473	100
fig|666666.2405.peg.461	GSU0474	0.998718	0.998718	yes		2378	491199	493577	39995582	Geobacter sulfurreducens PCA	sensory box/GGDEF family protein	yes	0.998718	GSU0474	100
fig|666666.2405.peg.462	GSU0475	1	1	yes		1868	493567	495435	39995583	Geobacter sulfurreducens PCA	sensory box histidine kinase	yes	1	GSU0475	100
fig|666666.2405.peg.463	GSU0856	0.157317	1	no		242	495503	495745	none	none	n/a	no	n/a	GSU0231	57.9
fig|666666.2405.peg.464	GSU0476	1	1	yes		1160	495767	496927	39995584	Geobacter sulfurreducens PCA	hypothetical protein GSU0476	yes	1	GSU0476	100
fig|666666.2405.peg.465	GSU0477	1	1	yes		638	496998	497636	39995585	Geobacter sulfurreducens PCA	HAD superfamily hydrolase	yes	1	GSU0477	100
fig|666666.2405.peg.466	GSU0478	1	1	yes		458	497633	498091	39995586	Geobacter sulfurreducens PCA	hypothetical protein GSU0478	yes	1	GSU0478	100
fig|666666.2405.peg.467	GSU0479	0.95508	0.995713	yes		1451	498123	499574	39995587	Geobacter sulfurreducens PCA	aspartate ammonia-lyase	yes	0.95508	GSU0479	99.9
fig|666666.2405.peg.468	GSU0480	1	1	yes		224	499558	499782	39995588	Geobacter sulfurreducens PCA	NifU-like domain-containing protein	yes	1	GSU0480	100
fig|666666.2405.peg.469	GSU0481	1	1	yes		200	499819	500019	39995589	Geobacter sulfurreducens PCA	hypothetical protein GSU0481	yes	1	GSU0481	100
fig|666666.2405.peg.470	GSU0482	1	1	yes		1190	500154	501344	39995590	Geobacter sulfurreducens PCA	cardiolipin synthetase, putative	yes	1	GSU0482	100
fig|666666.2405.peg.471	GSU0483	0.995833	0.995833	yes		713	501435	502148	39995591	Geobacter sulfurreducens PCA	exsB protein	yes	0.995833	GSU0483	99.4
fig|666666.2405.peg.472	GSU0484	0.925134	0.998217	yes		845	502145	502990	39995592	Geobacter sulfurreducens PCA	putative GTP cyclohydrolase	yes	0.925134	GSU0484	99.9
fig|666666.2405.peg.473	GSU0485	1	1	yes		683	503158	503841	39995593	Geobacter sulfurreducens PCA	hypothetical protein GSU0485	yes	1	GSU0485	100
fig|666666.2405.peg.474	GSU0486	1	1	yes		1208	503792	505000	39995594	Geobacter sulfurreducens PCA	threonine dehydratase	yes	1	GSU0486	100
fig|666666.2405.peg.475	GSU0487	1	1	yes		995	505022	506017	39995595	Geobacter sulfurreducens PCA	cation efflux family protein	yes	1	GSU0487	100
fig|666666.2405.peg.476	GSU0488	1	1	yes		950	506175	507125	39995596	Geobacter sulfurreducens PCA	thioredoxin reductase	yes	1	GSU0488	100
fig|666666.2405.peg.477	GSU0489	1	1	yes		1529	507131	508660	39995597	Geobacter sulfurreducens PCA	Mg chelatase-related protein	yes	1	GSU0489	100
fig|666666.2405.peg.478	GSU0490	1	1	yes		1595	508912	510507	39995598	Geobacter sulfurreducens PCA	acetyl-CoA hydrolase/transferase family protein	yes	1	GSU0490	100
fig|666666.2405.peg.479	GSU0491	1	1	yes		1352	510611	511963	39995599	Geobacter sulfurreducens PCA	ATP-dependent RNA helicase RhlE	yes	1	GSU0491	100
fig|666666.2405.peg.480	GSU2737	0.201869	1	no		143	511976	512119	none	none	n/a	no	n/a	none	n/a
fig|666666.2405.peg.481	GSU0492	1	1	yes		884	512391	513275	39995600	Geobacter sulfurreducens PCA	phage integrase family site specific recombinase	yes	1	GSU0492	100
fig|666666.2405.peg.482	GSU0493	1	1	yes		1259	513466	514725	39995601	Geobacter sulfurreducens PCA	pyridine nucleotide-disulphide oxidoreductase family protein	yes	1	GSU0493	100
fig|666666.2405.peg.483	GSU0494	0.997365	0.997365	yes		1130	514713	515843	39995602	Geobacter sulfurreducens PCA	iron-sulfur cluster-binding protein	yes	0.997365	GSU0494	99.7
fig|666666.2405.peg.484	GSU0496	1	1	yes		1208	516143	517351	39995604	Geobacter sulfurreducens PCA	RND family efflux transporter MFP subunit	yes	1	GSU0496	100
fig|666666.2405.peg.485	GSU1341	0.477024	1	no		707	517352	518059	78224230	Geobacter metallireducens GS-15	ABC transporter-related protein	yes	0.774617	GSU0497	99.7
fig|666666.2405.peg.486	GSU0677	0.153048	1	no		1226	518056	519282	78224229	Geobacter metallireducens GS-15	hypothetical protein Gmet_3036	yes	0.769131	GSU0497	100
fig|666666.2405.peg.487	GSU0498	0.973684	0.973451	yes		170	519313	519483	39995605	Geobacter sulfurreducens PCA	hypothetical protein GSU0498	yes	0.973684	GSU0498	99.4
fig|666666.2405.peg.488	GSU0499	0.997549	1	yes		605	519491	520096	39995606	Geobacter sulfurreducens PCA	M23/M37 peptidase domain-containing protein	yes	0.997549	GSU0499	100
fig|666666.2405.peg.489	GSU0705	0.271531	1	no		131	520105	520236	none	none	n/a	no	n/a	GSU0499	100
fig|666666.2405.peg.490	GSU0500	1	1	yes		1796	520452	522248	39995607	Geobacter sulfurreducens PCA	GTP-binding protein TypA	yes	1	GSU0500	100
fig|666666.2405.peg.491	GSU0501	0.996063	0.996063	yes		764	522364	523128	39995608	Geobacter sulfurreducens PCA	putative lipoprotein	yes	0.996063	GSU0501	99.9
fig|666666.2405.peg.492	GSU0502	1	1	yes		371	523130	523501	39995609	Geobacter sulfurreducens PCA	putative lipoprotein	yes	1	GSU0502	100
fig|666666.2405.peg.493	GSU0503	1	1	yes		374	523533	523907	39995610	Geobacter sulfurreducens PCA	crcB protein	yes	1	GSU0503	100
fig|666666.2405.peg.494	GSU0504	1	1	yes		359	523917	524276	39995611	Geobacter sulfurreducens PCA	hypothetical protein GSU0504	yes	1	GSU0504	100
fig|666666.2405.peg.495	GSU0505	1	1	yes		509	524273	524782	39995612	Geobacter sulfurreducens PCA	rhodanese-like domain-containing protein	yes	1	GSU0505	100
fig|666666.2405.peg.496	GSU0506	0.996296	0.996296	yes		416	524782	525198	39995613	Geobacter sulfurreducens PCA	methylamine utilization protein MauE, putative	yes	0.996296	GSU0506	99.8
fig|666666.2405.peg.497	GSU0507	1	1	yes		584	525272	525856	39995614	Geobacter sulfurreducens PCA	hypothetical protein GSU0507	yes	1	GSU0507	100
fig|666666.2405.peg.498	GSU0508	1	1	yes		1022	525853	526875	39995615	Geobacter sulfurreducens PCA	hypothetical protein GSU0508	yes	1	GSU0508	100
fig|666666.2405.peg.499	GSU0509	1	1	yes		2534	526933	529467	39995616	Geobacter sulfurreducens PCA	Fe(III) reductase, alpha subunit	yes	1	GSU0509	100
fig|666666.2405.peg.500	GSU0510	0.998543	0.997813	yes		2018	529591	531609	39995617	Geobacter sulfurreducens PCA	Fe(III) reductase, beta subunit	yes	0.998543	GSU0510	100
fig|666666.2405.peg.501	GSU0511	1	1	yes		1124	531879	533003	39995618	Geobacter sulfurreducens PCA	hypothetical protein GSU0511	yes	1	GSU0511	100
fig|666666.2405.peg.502	GSU0512	1	1	yes		1640	533093	534733	39995619	Geobacter sulfurreducens PCA	hypothetical protein GSU0512	yes	1	GSU0512	100
fig|666666.2405.peg.503	GSU0513	1	1	yes		593	534836	535429	39995620	Geobacter sulfurreducens PCA	dephospho-CoA kinase	yes	1	GSU0513	100
fig|666666.2405.peg.504	GSU0514	1	1	yes		782	535461	536243	39995621	Geobacter sulfurreducens PCA	IclR family transcriptional regulator	yes	1	GSU0514	100
fig|666666.2405.peg.505	GSU0515	0.993266	0.993266	yes		455	536557	537012	39995622	Geobacter sulfurreducens PCA	universal stress protein	yes	0.993266	GSU0515	99.8
fig|666666.2405.peg.506	GSU0516	1	1	yes		791	537145	537936	39995623	Geobacter sulfurreducens PCA	hypothetical protein GSU0516	yes	1	GSU0516	100
fig|666666.2405.peg.507	GSU0517	1	1	yes		1214	537942	539156	39995624	Geobacter sulfurreducens PCA	hypothetical protein GSU0517	yes	1	GSU0517	100
fig|666666.2405.peg.508	GSU0518	1	1	yes		1523	539178	540701	39995625	Geobacter sulfurreducens PCA	sodium/solute symporter family protein	yes	1	GSU0518	99.9
fig|666666.2405.peg.509	GSU0519	1	1	yes		326	540694	541020	39995626	Geobacter sulfurreducens PCA	hypothetical protein GSU0519	yes	1	GSU0519	100
fig|666666.2405.peg.510	GSU0520	0.995134	0.996341	yes		1226	541097	542323	39995627	Geobacter sulfurreducens PCA	hypothetical protein GSU0520	yes	0.995134	GSU0520	99.9
fig|666666.2405.peg.511	GSU0521	1	1	yes		629	542327	542956	39995628	Geobacter sulfurreducens PCA	methyltransferase, putative	yes	1	GSU0521	100
fig|666666.2405.peg.512	GSU0522	0.959826	1	yes		1382	543045	544427	39995629	Geobacter sulfurreducens PCA	ATP-dependent RNA helicase RhlB	yes	0.959826	GSU0522	100
fig|666666.2405.peg.513	GSU0523	1	1	yes		1790	544496	546286	39995630	Geobacter sulfurreducens PCA	para-aminobenzoate synthase, component I	yes	1	GSU0523	100
fig|666666.2405.peg.514	GSU0524	0.826235	1	yes		857	546283	547140	78224202	Geobacter metallireducens GS-15	hypothetical protein Gmet_3009	yes	0.829642	GSU0524	100
fig|666666.2405.peg.515	GSU0525	1	1	yes		458	547283	547741	39995632	Geobacter sulfurreducens PCA	D-tyrosyl-tRNA deacylase	yes	1	GSU0525	100
fig|666666.2405.peg.516	GSU0526	1	1	yes		521	547738	548259	39995633	Geobacter sulfurreducens PCA	hypothetical protein GSU0526	yes	1	GSU0526	100
fig|666666.2405.peg.517	GSU0527	1	1	yes		1694	548404	550098	39995634	Geobacter sulfurreducens PCA	TrkA domain-containing protein	yes	1	GSU0527	100
fig|666666.2405.peg.518	GSU0528	0.993068	0.993068	yes		824	550120	550944	39995635	Geobacter sulfurreducens PCA	nitroreductase family protein	yes	0.993068	GSU0528	99.9
fig|666666.2405.peg.519	GSU0529	0.996727	0.996727	yes		890	550932	551822	39995636	Geobacter sulfurreducens PCA	endonuclease IV	yes	0.996727	GSU0529	99.8
fig|666666.2405.peg.520	GSU0530	0.973154	0.973154	yes		419	551827	552246	39995637	Geobacter sulfurreducens PCA	HIT family protein	yes	0.973154	GSU0530	97.6
fig|666666.2405.peg.521	GSU0531	1	1	yes		833	552353	553186	39995638	Geobacter sulfurreducens PCA	diaminopimelate epimerase	yes	1	GSU0531	99.9
fig|666666.2405.peg.522	GSU2746	0.15298	1	no		209	553358	553567	78224184	Geobacter metallireducens GS-15	hypothetical protein Gmet_2991	yes	0.708609	GSU0532	100
fig|666666.2405.peg.523	GSU0533	1	1	yes		404	553658	554062	39995640	Geobacter sulfurreducens PCA	cytochrome c family protein, putative	yes	1	GSU0533	100
fig|666666.2405.peg.524	GSU0534	1	1	yes		464	554212	554676	39995641	Geobacter sulfurreducens PCA	Rrf2 family protein	yes	1	GSU0534	100
fig|666666.2405.peg.525	GSU0535	1	1	yes		923	554697	555620	39995642	Geobacter sulfurreducens PCA	cysteine synthase A	yes	1	GSU0535	100
fig|666666.2405.peg.526	GSU0536	0.994475	0.994475	yes		809	555684	556493	39995643	Geobacter sulfurreducens PCA	hypothetical protein GSU0536	yes	0.994475	GSU0536	99.9
fig|666666.2405.peg.527	GSU0537	0.921691	1	yes		2219	556570	558789	39995644	Geobacter sulfurreducens PCA	sensory box/GGDEF family protein	yes	0.921691	GSU0537	100
fig|666666.2405.peg.528	GSU0538	1	1	yes		443	558770	559213	39995645	Geobacter sulfurreducens PCA	HSP20 family protein	yes	1	GSU0538	100
fig|666666.2405.peg.529	GSU0539	1	1	yes		176	559360	559536	39995646	Geobacter sulfurreducens PCA	hypothetical protein GSU0539	yes	1	GSU0539	100
fig|666666.2405.peg.530	GSU0540	0.991667	1	yes		179	559792	559971	39995647	Geobacter sulfurreducens PCA	hypothetical protein GSU0540	yes	0.991667	GSU0540	100
fig|666666.2405.peg.531	GSU0541	1	1	yes		2675	559972	562647	39995648	Geobacter sulfurreducens PCA	DNA polymerase I	yes	1	GSU0541	100
fig|666666.2405.peg.532	GSU0542	1	1	yes		1025	562837	563862	39995649	Geobacter sulfurreducens PCA	GGDEF domain-containing protein	yes	1	GSU0542	100
fig|666666.2405.peg.533	GSU0543	1	1	yes		497	563887	564384	39995650	Geobacter sulfurreducens PCA	Slp family outer membrane lipoprotein	yes	1	GSU0543	100
fig|666666.2405.peg.534	GSU0544	1	1	yes		629	564401	565030	39995651	Geobacter sulfurreducens PCA	hypothetical protein GSU0544	yes	1	GSU0544	100
fig|666666.2405.peg.535	GSU3297	0.239734	1	no		134	565077	565211	none	none	n/a	no	n/a	GSU0545	100
fig|666666.2405.peg.536	GSU0545	1	1	yes		926	565179	566105	39995652	Geobacter sulfurreducens PCA	hypothetical protein GSU0545	yes	1	GSU0545	99.8
fig|666666.2405.peg.537	GSU0546	1	1	yes		380	566108	566488	39995653	Geobacter sulfurreducens PCA	peptidyl-tRNA hydrolase domain-containing protein	yes	1	GSU0546	99.5
fig|666666.2405.peg.538	GSU0547	0.998681	0.998681	yes		2378	566485	568863	39995654	Geobacter sulfurreducens PCA	MutS2 family protein	yes	0.998681	GSU0547	99.6
fig|666666.2405.peg.539	GSU0548	0.987205	0.987205	yes		1514	568885	570399	39995655	Geobacter sulfurreducens PCA	radical SAM domain-containing protein	yes	0.987205	GSU0548	98.5
fig|666666.2405.peg.540	GSU0549	0.964602	0.964602	yes		680	570521	571201	39995656	Geobacter sulfurreducens PCA	hypothetical protein GSU0549	yes	0.964602	GSU0549	95.4
fig|666666.2405.peg.541	GSU3082	1	1	no		362	571359	571721	39995662	Geobacter sulfurreducens PCA	ISGsu7, transposase OrfA	yes	1	GSU1847	100
fig|666666.2405.peg.542	GSU3083	1	1	no		890	571718	572608	39995663	Geobacter sulfurreducens PCA	ISGsu7, transposase OrfB	yes	1	GSU0761	100
fig|666666.2405.peg.543	GSU1655	0.234783	0.28913	no		137	572831	572968	6671710	Mus musculus	membrane-spanning 4-domains, subfamily A, member 1	no	0.359783	none	n/a
fig|666666.2405.peg.544	GSU0690	0.05	0.05	no		1406	574103	575509	166364260	Microcystis aeruginosa NIES-843	methyltransferase	no	0.155844	GSU3192	55.6
fig|666666.2405.peg.545	GSU0566	0.5	0.982456	yes		491	575660	576151	78224154	Geobacter metallireducens GS-15	glutaredoxin-like protein, YruB	yes	0.69883	GSU0566	97.2
fig|666666.2405.peg.546	GSU0567	0.974937	0.974937	yes		575	576194	576769	39995674	Geobacter sulfurreducens PCA	DNA-3-methyladenine glycosylase I	yes	0.974937	GSU0567	95.1
fig|666666.2405.peg.547	GSU0568	0.969811	0.969811	yes		401	576766	577167	39995675	Geobacter sulfurreducens PCA	hypothetical protein GSU0568	yes	0.969811	GSU0568	96
fig|666666.2405.peg.548	GSU0569	0.956164	0.956164	yes		548	577207	577755	39995676	Geobacter sulfurreducens PCA	isochorismatase family protein	yes	0.956164	GSU0569	94.7
fig|666666.2405.peg.549	GSU0570	1	1	yes		605	577796	578401	39995677	Geobacter sulfurreducens PCA	hypothetical protein GSU0570	yes	1	GSU0570	100
fig|666666.2405.peg.550	GSU0571	0.993827	0.993827	yes		482	578416	578898	39995678	Geobacter sulfurreducens PCA	dihydrofolate reductase	yes	0.993827	GSU0571	99.8
fig|666666.2405.peg.551	GSU0572	0.576653	0.987306	yes		1076	578967	580043	78224142	Geobacter metallireducens GS-15	HAD family hydrolase	yes	0.796062	GSU0572	99.5
fig|666666.2405.peg.552	GSU0573	0.995575	0.995575	yes		992	580045	581037	39995680	Geobacter sulfurreducens PCA	alcohol dehydrogenase, zinc-containing	yes	0.995575	GSU0573	99.7
fig|666666.2405.peg.553	GSU0574	0.988115	0.988115	yes		926	581380	582306	39995681	Geobacter sulfurreducens PCA	hypothetical protein GSU0574	yes	0.988115	GSU0574	99.6
fig|666666.2405.peg.554	GSU0575	1	1	yes		1928	582431	584359	39995682	Geobacter sulfurreducens PCA	carbon starvation protein A	yes	1	GSU0575	100
fig|666666.2405.peg.555	GSU0576	1	1	yes		443	584629	585072	39995683	Geobacter sulfurreducens PCA	hypothetical protein GSU0576	yes	1	GSU0576	100
fig|666666.2405.peg.556	GSU0577	1	1	yes		731	585139	585870	39995684	Geobacter sulfurreducens PCA	DNA repair protein RecO	yes	1	GSU0577	100
fig|666666.2405.peg.557	GSU0578	1	1	yes		878	586148	587026	39995685	Geobacter sulfurreducens PCA	glycyl-tRNA synthetase subunit alpha	yes	1	GSU0578	100
fig|666666.2405.peg.558	GSU0579	1	1	yes		2063	587028	589091	39995686	Geobacter sulfurreducens PCA	glycyl-tRNA synthetase, beta subunit	yes	1	GSU0579	100
fig|666666.2405.peg.559	GSU0580	1	1	yes		2666	589212	591878	39995687	Geobacter sulfurreducens PCA	pyruvate phosphate dikinase	yes	1	GSU0580	99.7
fig|666666.2405.peg.560	GSU0581	1	1	yes		200	592036	592236	39995688	Geobacter sulfurreducens PCA	cold-shock domain-contain protein	yes	1	GSU0581	100
fig|666666.2405.peg.561	GSU0582	1	1	yes		2090	592437	594527	39995689	Geobacter sulfurreducens PCA	methyl-accepting chemotaxis protein	yes	1	GSU0582	100
fig|666666.2405.peg.562	GSU0583	0.951243	1	yes		1700	594540	596240	39995690	Geobacter sulfurreducens PCA	methyl-accepting chemotaxis protein	yes	0.951243	GSU0583	100
fig|666666.2405.peg.563	GSU0584	0.903226	1	yes		1274	596351	597625	39995691	Geobacter sulfurreducens PCA	hypothetical protein GSU0584	yes	0.903226	GSU0584	100
fig|666666.2405.peg.564	GSU0585	1	1	yes		656	598003	598659	39995692	Geobacter sulfurreducens PCA	fumarylacetoacetate hydrolase family protein	yes	1	GSU0585	100
fig|666666.2405.peg.565	GSU0586	1	1	yes		959	598687	599646	39995693	Geobacter sulfurreducens PCA	radical SAM family protein	yes	1	GSU0586	100
fig|666666.2405.peg.566	GSU0587	1	1	yes		641	599650	600291	39995694	Geobacter sulfurreducens PCA	thiamine-phosphate pyrophosphorylase	yes	1	GSU0587	100
fig|666666.2405.peg.567	GSU0588	1	1	yes		782	600284	601066	39995695	Geobacter sulfurreducens PCA	thiazole synthase	yes	1	GSU0588	100
fig|666666.2405.peg.568	GSU0589	1	1	yes		197	601138	601335	39995696	Geobacter sulfurreducens PCA	hypothetical protein GSU0589	yes	1	GSU0589	100
fig|666666.2405.peg.569	GSU0590	1	1	yes		530	601666	602196	39995697	Geobacter sulfurreducens PCA	hypothetical protein GSU0590	yes	1	GSU0590	100
fig|666666.2405.peg.570	GSU0591	1	1	yes		851	602232	603083	39995698	Geobacter sulfurreducens PCA	cytochrome c family protein	yes	1	GSU0591	100
fig|666666.2405.peg.571	GSU0592	1	1	yes		989	603200	604189	39995699	Geobacter sulfurreducens PCA	cytochrome c family protein	yes	1	GSU0592	100
fig|666666.2405.peg.572	GSU0593	1	1	yes		656	604377	605033	39995700	Geobacter sulfurreducens PCA	hypothetical protein GSU0593	yes	1	GSU0593	100
fig|666666.2405.peg.573	GSU0594	1	1	yes		1049	605037	606086	39995701	Geobacter sulfurreducens PCA	cytochrome c family protein	yes	1	GSU0594	100
fig|666666.2405.peg.574	GSU3410	0.585065	1	no		233	606177	606410	78224123	Geobacter metallireducens GS-15	hypothetical protein Gmet_2927	yes	0.772727	GSU0595	100
fig|666666.2405.peg.575	GSU0596	1	1	yes		344	606484	606828	39995703	Geobacter sulfurreducens PCA	response regulator	yes	1	GSU0596	100
fig|666666.2405.peg.576	GSU0597	1	1	yes		242	606927	607169	39995704	Geobacter sulfurreducens PCA	hypothetical protein GSU0597	yes	1	GSU0597	100
fig|666666.2405.peg.577	GSU0598	1	1	yes		1412	607687	609099	39995705	Geobacter sulfurreducens PCA	sigma-54 dependent DNA-binding response regulator	yes	1	GSU0598	100
fig|666666.2405.peg.578	GSU0599	0.967773	1	yes		1610	609196	610806	39995706	Geobacter sulfurreducens PCA	sensor histidine kinase	yes	0.967773	GSU0599	100
fig|666666.2405.peg.579	GSU0601	1	1	yes		3581	610968	614549	39995708	Geobacter sulfurreducens PCA	alpha amylase family protein	yes	1	GSU0601	100
fig|666666.2405.peg.580	GSU0602	0.997955	1	yes		701	614649	615350	39995709	Geobacter sulfurreducens PCA	hypothetical protein GSU0602	yes	0.997955	GSU0602	100
fig|666666.2405.peg.581	GSU0603	1	1	yes		866	615320	616186	39995710	Geobacter sulfurreducens PCA	hypothetical protein GSU0603	yes	1	GSU0603	100
fig|666666.2405.peg.582	GSU0604	1	1	yes		1310	616762	618072	39995711	Geobacter sulfurreducens PCA	thiamine biosynthesis protein ThiC	yes	1	GSU0604	100
fig|666666.2405.peg.583	GSU0605	1	1	yes		1472	618122	619594	39995712	Geobacter sulfurreducens PCA	thiamine-phosphate pyrophosphorylase/phosphomethylpyrimidine kinase	yes	1	GSU0605	100
fig|666666.2405.peg.584	GSU1099	0.165563	1	no		209	619577	619786	none	none	n/a	no	n/a	none	n/a
fig|666666.2405.peg.585	GSU0606	1	1	yes		1148	619885	621033	39995713	Geobacter sulfurreducens PCA	alanine racemase	yes	1	GSU0606	100
fig|666666.2405.peg.586	GSU0607	1	1	yes		1037	621050	622087	39995714	Geobacter sulfurreducens PCA	selenide, water dikinase, selenocysteine-containing	yes	1	GSU0607	100
fig|666666.2405.peg.587	GSU0608	0.986795	0.985577	yes		1280	622074	623354	39995715	Geobacter sulfurreducens PCA	hypothetical protein GSU0608	yes	0.986795	GSU0608	99.1
fig|666666.2405.peg.588	GSU0609	0.986408	0.986408	yes		1565	623407	624972	39995716	Geobacter sulfurreducens PCA	bifunctional phosphoribosylaminoimidazolecarboxamide formyltransferase/IMP cyclohydrolase	yes	0.986408	GSU0609	96.4
fig|666666.2405.peg.589	GSU0610	0.985577	0.985577	yes		1271	625001	626272	39995717	Geobacter sulfurreducens PCA	phosphoribosylamine--glycine ligase	yes	0.985577	GSU0610	97.2
fig|666666.2405.peg.590	GSU0611	0.981308	0.981308	yes		509	626287	626796	39995718	Geobacter sulfurreducens PCA	phosphoribosylaminoimidazole carboxylase, catalytic subunit	yes	0.981308	GSU0611	98.8
fig|666666.2405.peg.591	GSU0612	1	1	yes		275	626929	627204	39995719	Geobacter sulfurreducens PCA	cytochrome c3	yes	1	GSU0612	99.3
fig|666666.2405.peg.592	GSU0613	0.99235	0.992341	yes		1364	627403	628767	39995720	Geobacter sulfurreducens PCA	ResB-like family protein	yes	0.99235	GSU0613	98
fig|666666.2405.peg.593	GSU0614	0.993092	0.993092	yes		851	628789	629640	39995721	Geobacter sulfurreducens PCA	CcmF/CcyK/CcsA family cytochrome c biogenesis protein	yes	0.993092	GSU0614	94.5
fig|666666.2405.peg.594	GSU0615	0.98254	0.984102	yes		866	629901	630767	39995722	Geobacter sulfurreducens PCA	cytochrome c family protein	yes	0.98254	GSU0615	99.2
fig|666666.2405.peg.595	GSU0616	0.987088	0.987088	yes		992	630782	631774	39995723	Geobacter sulfurreducens PCA	cytochrome c family protein	yes	0.987088	GSU0616	98
fig|666666.2405.peg.596	GSU0617	0.982094	0.982094	yes		1085	631830	632915	39995724	Geobacter sulfurreducens PCA	NHL repeat-containing protein	yes	0.982094	GSU0617	97.1
fig|666666.2405.peg.597	GSU0618	0.947589	0.947589	yes		698	633492	634190	39995725	Geobacter sulfurreducens PCA	cytochrome c family protein	yes	0.947589	GSU0618	93.7
fig|666666.2405.peg.598	GSU0619	0.99932	1	yes		2222	634388	636610	39995726	Geobacter sulfurreducens PCA	hypothetical protein GSU0619	yes	0.99932	GSU0619	100
fig|666666.2405.peg.599	GSU0621	0.965361	1	yes		1001	636685	637686	39995728	Geobacter sulfurreducens PCA	hypothetical protein GSU0621	yes	0.965361	GSU0621	100
fig|666666.2405.peg.600	GSU0622	0.997994	0.997994	yes		1499	637683	639182	39995729	Geobacter sulfurreducens PCA	hypothetical protein GSU0622	yes	0.997994	GSU0622	99.9
fig|666666.2405.peg.601	GSU0623	1	1	yes		950	639191	640141	39995730	Geobacter sulfurreducens PCA	glycosyl transferase, group 2 family protein	yes	1	GSU0623	100
fig|666666.2405.peg.602	GSU0624	1	1	yes		1151	640166	641317	39995731	Geobacter sulfurreducens PCA	glycosyl transferase, group 1 family protein	yes	1	GSU0624	100
fig|666666.2405.peg.603	GSU0625	1	1	yes		638	641358	641996	39995732	Geobacter sulfurreducens PCA	hypothetical protein GSU0625	yes	1	GSU0625	100
fig|666666.2405.peg.604	GSU0626	1	1	yes		1049	641993	643042	39995733	Geobacter sulfurreducens PCA	GDP-mannose 4,6-dehydratase	yes	1	GSU0626	100
fig|666666.2405.peg.605	GSU0627	1	1	yes		944	643035	643979	39995734	Geobacter sulfurreducens PCA	GDP-fucose synthetase	yes	1	GSU0627	100
fig|666666.2405.peg.606	GSU0628	0.956522	1	yes		845	643976	644821	39995735	Geobacter sulfurreducens PCA	hypothetical protein GSU0628	yes	0.956522	GSU0628	100
fig|666666.2405.peg.607	GSU0629	1	1	yes		1400	644821	646221	39995736	Geobacter sulfurreducens PCA	lipopolysaccharide/O-antigen transporter, putative	yes	1	GSU0629	100
fig|666666.2405.peg.608	GSU0630	1	1	yes		722	646221	646943	39995737	Geobacter sulfurreducens PCA	hypothetical protein GSU0630	yes	1	GSU0630	100
fig|666666.2405.peg.609	GSU0631	1	1	yes		965	646955	647920	39995738	Geobacter sulfurreducens PCA	glycosyl transferase, group 2 family protein	yes	1	GSU0631	100
fig|666666.2405.peg.610	GSU0632	0.998084	1	yes		788	647961	648749	39995739	Geobacter sulfurreducens PCA	hypothetical protein GSU0632	yes	0.998084	GSU0632	100
fig|666666.2405.peg.611	GSU0633	1	1	yes		863	648746	649609	39995740	Geobacter sulfurreducens PCA	glycosyl transferase, group 2 family protein	yes	1	GSU0633	100
fig|666666.2405.peg.612	GSU0634	1	1	yes		1196	649614	650810	39995741	Geobacter sulfurreducens PCA	glycosyl transferase, group 1 family protein	yes	1	GSU0634	100
fig|666666.2405.peg.613	GSU0636	0.987842	1	yes		2435	650807	653242	39995742	Geobacter sulfurreducens PCA	hypothetical protein GSU0636	yes	0.987842	GSU0636	100
fig|666666.2405.peg.614	GSU0637	1	1	yes		776	653245	654021	39995743	Geobacter sulfurreducens PCA	hypothetical protein GSU0637	yes	1	GSU0637	100
fig|666666.2405.peg.615	GSU0638	1	1	yes		458	654000	654458	39995744	Geobacter sulfurreducens PCA	hypothetical protein GSU0638	yes	1	GSU0638	100
fig|666666.2405.peg.616	GSU0639	1	1	yes		257	654472	654729	39995745	Geobacter sulfurreducens PCA	hypothetical protein GSU0639	yes	1	GSU0639	100
fig|666666.2405.peg.617	GSU0640	1	1	yes		254	654810	655064	39995746	Geobacter sulfurreducens PCA	hypothetical protein GSU0640	yes	1	GSU0640	100
fig|666666.2405.peg.618	GSU0642	0.99768	0.99768	yes		1358	655267	656625	39995748	Geobacter sulfurreducens PCA	signal recognition particle protein	yes	0.99768	GSU0642	99.9
fig|666666.2405.peg.619	GSU0643	0.971751	0.971751	yes		266	656708	656974	39995749	Geobacter sulfurreducens PCA	30S ribosomal protein S16	yes	0.971751	GSU0643	99.6
fig|666666.2405.peg.620	GSU0644	1	1	yes		230	657027	657257	39995750	Geobacter sulfurreducens PCA	KH domain-containing protein	yes	1	GSU0644	99.6
fig|666666.2405.peg.621	GSU0645	0.927374	0.969274	yes		539	657257	657796	39995751	Geobacter sulfurreducens PCA	16S rRNA processing protein RimM	yes	0.927374	GSU0645	99.2
fig|666666.2405.peg.622	GSU0646	0.997955	0.997955	yes		737	657793	658530	39995752	Geobacter sulfurreducens PCA	tRNA (guanine-N1)-methyltransferase	yes	0.997955	GSU0646	99.9
fig|666666.2405.peg.623	GSU0647	1	1	yes		584	658527	659111	39995753	Geobacter sulfurreducens PCA	hypothetical protein GSU0647	yes	1	GSU0647	99.8
fig|666666.2405.peg.624	GSU0648	1	1	yes		356	659186	659542	39995754	Geobacter sulfurreducens PCA	50S ribosomal protein L19	yes	1	GSU0648	100
fig|666666.2405.peg.625	GSU0649	1	1	yes		635	659597	660232	39995755	Geobacter sulfurreducens PCA	ribonuclease HII	yes	1	GSU0649	99.4
fig|666666.2405.peg.626	GSU0650	0.965779	1	yes		398	660229	660627	39995756	Geobacter sulfurreducens PCA	hypothetical protein GSU0650	yes	0.965779	GSU0650	100
fig|666666.2405.peg.627	GSU0651	1	1	yes		851	660696	661547	39995757	Geobacter sulfurreducens PCA	carbon-nitrogen family hydrolase	yes	1	GSU0651	100
fig|666666.2405.peg.628	GSU0652	1	1	yes		821	661547	662368	39995758	Geobacter sulfurreducens PCA	NAD synthetase	yes	1	GSU0652	99.9
fig|666666.2405.peg.629	GSU0653	1	1	yes		860	662399	663259	39995759	Geobacter sulfurreducens PCA	tetrapyrrole methylase family protein	yes	1	GSU0653	100
fig|666666.2405.peg.630	GSU0654	1	1	yes		746	668773	669519	39995760	Geobacter sulfurreducens PCA	thiF family protein	yes	1	GSU0654	100
fig|666666.2405.peg.631	GSU0655	1	1	yes		854	669591	670445	39995761	Geobacter sulfurreducens PCA	RNA polymerase sigma-32 factor	yes	1	GSU0655	100
fig|666666.2405.peg.632	GSU0656	1	1	yes		1073	670732	671805	39995762	Geobacter sulfurreducens PCA	branched-chain amino acid aminotransferase	yes	1	GSU0656	100
fig|666666.2405.peg.633	GSU0657	1	1	yes		200	671874	672074	39995763	Geobacter sulfurreducens PCA	hypothetical protein GSU0657	yes	1	GSU0657	100
fig|666666.2405.peg.634	GSU0658	1	1	yes		2597	672181	674778	39995764	Geobacter sulfurreducens PCA	ClpB protein	yes	1	GSU0658	100
fig|666666.2405.peg.635	GSU0659	0.957115	1	yes		788	674935	675723	39995765	Geobacter sulfurreducens PCA	polysaccharide deacetylase domain-containing protein	yes	0.957115	GSU0659	100
fig|666666.2405.peg.636	GSU0660	1	1	yes		839	675799	676638	39995766	Geobacter sulfurreducens PCA	4-diphosphocytidyl-2C-methyl-D-erythritol kinase	yes	1	GSU0660	100
fig|666666.2405.peg.637	GSU0661	0.965079	1	yes		977	676801	677778	39995767	Geobacter sulfurreducens PCA	ribose-phosphate pyrophosphokinase	yes	0.965079	GSU0661	100
fig|666666.2405.peg.638	GSU0662	1	1	yes		584	677819	678403	39995768	Geobacter sulfurreducens PCA	50S ribosomal protein L25/general stress protein Ctc	yes	1	GSU0662	100
fig|666666.2405.peg.639	GSU0663	1	1	yes		506	678512	679018	39995769	Geobacter sulfurreducens PCA	peptidyl-tRNA hydrolase	yes	1	GSU0663	100
fig|666666.2405.peg.640	GSU0664	0.998605	0.998605	yes		1094	679060	680154	39995770	Geobacter sulfurreducens PCA	translation-associated GTPase	yes	0.998605	GSU0664	99.8
fig|666666.2405.peg.641	GSU0665	1	1	yes		353	680300	680653	39995771	Geobacter sulfurreducens PCA	30S ribosomal protein S6	yes	1	GSU0665	100
fig|666666.2405.peg.642	GSU0666	0.982759	1	yes		176	680809	680985	39995772	Geobacter sulfurreducens PCA	30S ribosomal protein S18	yes	0.982759	GSU0666	98.9
fig|666666.2405.peg.643	GSU0667	1	1	yes		944	680998	681942	39995773	Geobacter sulfurreducens PCA	hypothetical protein GSU0667	yes	1	GSU0667	100
fig|666666.2405.peg.644	GSU0668	1	1	yes		446	681963	682409	39995774	Geobacter sulfurreducens PCA	50S ribosomal protein L9	yes	1	GSU0668	100
fig|666666.2405.peg.645	GSU0670	0.993548	0.993548	yes		854	682635	683489	39995776	Geobacter sulfurreducens PCA	cytochrome c family protein	yes	0.993548	GSU0670	99.9
fig|666666.2405.peg.646	GSU0671	1	1	yes		890	683753	684643	39995777	Geobacter sulfurreducens PCA	ribosomal large subunit pseudouridine synthase C	yes	1	GSU0671	100
fig|666666.2405.peg.647	GSU0672	1	1	yes		710	684729	685439	39995778	Geobacter sulfurreducens PCA	hypothetical protein GSU0672	yes	1	GSU0672	99.9
fig|666666.2405.peg.648	GSU0673	0.997972	0.997972	yes		743	685650	686393	39995779	Geobacter sulfurreducens PCA	hypothetical protein GSU0673	yes	0.997972	GSU0673	99.9
fig|666666.2405.peg.649	GSU0674	0.996451	1	yes		1652	686461	688113	161579500	Geobacter sulfurreducens PCA	hydroxylamine reductase	yes	0.996451	GSU0674	100
fig|666666.2405.peg.650	GSU0676	1	1	yes		383	688815	689198	39995782	Geobacter sulfurreducens PCA	putative lipoprotein	yes	1	GSU0676	99.7
fig|666666.2405.peg.651	GSU0677	0.997283	0.997283	yes		1163	689199	690362	39995783	Geobacter sulfurreducens PCA	ABC transporter, permease protein, putative	yes	0.997283	GSU0677	99.9
fig|666666.2405.peg.652	GSU0678	1	1	yes		677	690355	691032	39995784	Geobacter sulfurreducens PCA	ABC transporter, ATP-binding protein	yes	1	GSU0678	100
fig|666666.2405.peg.653	GSU0679	0.992519	0.992519	yes		590	691188	691778	39995785	Geobacter sulfurreducens PCA	tellurite resistance protein-related protein	yes	0.992519	GSU0679	98.5
fig|666666.2405.peg.654	GSU0680	1	1	yes		3563	691869	695432	39995786	Geobacter sulfurreducens PCA	hypothetical protein GSU0680	yes	1	GSU0680	100
fig|666666.2405.peg.655	GSU0681	0.990071	0.990071	yes		1070	695774	696844	39995787	Geobacter sulfurreducens PCA	sensory box histidine kinase	yes	0.990071	GSU0681	99.3
fig|666666.2405.peg.656	GSU0682	0.978155	0.978155	yes		647	696844	697491	39995788	Geobacter sulfurreducens PCA	LuxR family DNA-binding response regulator	yes	0.978155	GSU0682	96.1
fig|666666.2405.peg.657	GSU0683	0.95992	0.95992	yes		1598	697789	699387	39995789	Geobacter sulfurreducens PCA	methyl-accepting chemotaxis protein, putative	yes	0.95992	GSU0683	93.7
fig|666666.2405.peg.658	GSU1301	0.732955	0.737143	no		257	699468	699725	39996403	Geobacter sulfurreducens PCA	purine-binding chemotaxis protein CheW	yes	0.732955	GSU1301	90.5
fig|666666.2405.peg.659	GSU1299	0.970149	0.970149	no		206	699680	699886	39996401	Geobacter sulfurreducens PCA	purine-binding chemotaxis protein CheW	yes	0.970149	GSU1299	97.6
fig|666666.2405.peg.660	GSU0685	0.994286	0.994286	yes		998	700028	701026	39995791	Geobacter sulfurreducens PCA	radical SAM domain-containing protein	yes	0.994286	GSU0685	98.1
fig|666666.2405.peg.661	GSU0686	1	1	yes		1913	701111	703024	39995792	Geobacter sulfurreducens PCA	1-deoxy-D-xylulose-5-phosphate synthase	yes	1	GSU0686	100
fig|666666.2405.peg.662	GSU0687	1	1	yes		986	703076	704062	39995793	Geobacter sulfurreducens PCA	dihydroflavonol 4-reductase, putative	yes	1	GSU0687	100
fig|666666.2405.peg.663	GSU0688	1	1	yes		2039	704136	706175	39995794	Geobacter sulfurreducens PCA	squalene-hopene cyclase	yes	1	GSU0688	100
fig|666666.2405.peg.664	GSU0689	0.992459	1	yes		2714	706389	709103	39995795	Geobacter sulfurreducens PCA	SecD/SecF family protein export membrane protein	yes	0.992459	GSU0689	100
fig|666666.2405.peg.665	GSU0690	0.994253	1	yes		512	709153	709665	39995796	Geobacter sulfurreducens PCA	hypothetical protein GSU0690	yes	0.994253	GSU0690	100
fig|666666.2405.peg.666	GSU0691	1	1	yes		365	709678	710043	39995797	Geobacter sulfurreducens PCA	translation initiation factor Sui1	yes	1	GSU0691	100
fig|666666.2405.peg.667	GSU0760	0.145963	1	no		233	710040	710273	222053836	Geobacter sp. FRC-32	hypothetical protein Geob_0735	yes	0.590683	none	n/a
fig|666666.2405.peg.668	GSU0692	1	1	yes		914	710308	711222	39995798	Geobacter sulfurreducens PCA	carbohydrate kinase	yes	1	GSU0692	100
fig|666666.2405.peg.669	GSU0693	1	1	yes		1808	711367	713175	39995799	Geobacter sulfurreducens PCA	sensory box histidine kinase	yes	1	GSU0693	99.9
fig|666666.2405.peg.670	GSU0694	1	1	yes		644	713162	713806	39995800	Geobacter sulfurreducens PCA	HAD family hydrolase	yes	1	GSU0694	99.7
fig|666666.2405.peg.671	GSU0695	0.991718	0.991718	yes		719	713803	714522	39995801	Geobacter sulfurreducens PCA	hypothetical protein GSU0695	yes	0.991718	GSU0695	99.4
fig|666666.2405.peg.672	GSU2881	0.246014	1	no		128	714514	714642	none	none	n/a	no	n/a	none	n/a
fig|666666.2405.peg.673	GSU0696	0.996078	0.996078	yes		758	714653	715411	39995802	Geobacter sulfurreducens PCA	glucose 1-dehydrogenase	yes	0.996078	GSU0696	99.9
fig|666666.2405.peg.674	GSU0697	0.997416	1	yes		1142	715415	716557	39995803	Geobacter sulfurreducens PCA	ceramide glucosyltransferase, putative	yes	0.997416	GSU0697	100
fig|666666.2405.peg.675	GSU0698	0.992081	0.992795	yes		2168	716759	718927	39995804	Geobacter sulfurreducens PCA	HEAT repeat-containing PBS lyase	yes	0.992081	GSU0698	99.1
fig|666666.2405.peg.676	GSU0699	0.984848	0.984848	yes		1115	718924	720039	39995805	Geobacter sulfurreducens PCA	HD domain-containing protein	yes	0.984848	GSU0699	97.3
fig|666666.2405.peg.677	GSU0700	0.973913	0.973913	yes		1913	720036	721949	39995806	Geobacter sulfurreducens PCA	sensory box/response regulator	yes	0.973913	GSU0700	97.3
fig|666666.2405.peg.678	GSU0701	0.975583	0.990011	yes		1307	722120	723427	39995807	Geobacter sulfurreducens PCA	cytochrome c family protein	yes	0.975583	GSU0701	97.8
fig|666666.2405.peg.679	GSU0702	0.987229	0.987503	yes		5138	724503	729641	39995808	Geobacter sulfurreducens PCA	cytochrome c family protein	yes	0.987229	GSU0702	97.7
fig|666666.2405.peg.680	GSU0703	0.980392	0.980392	yes		524	729731	730255	39995809	Geobacter sulfurreducens PCA	hypothetical protein GSU0703	yes	0.980392	GSU0703	97.3
fig|666666.2405.peg.681	GSU0704	0.9699	0.9699	yes		1328	730258	731586	39995810	Geobacter sulfurreducens PCA	hypothetical protein GSU0704	yes	0.9699	GSU0704	97.3
fig|666666.2405.peg.682	GSU0705	0.985663	0.985663	yes		800	731609	732409	39995811	Geobacter sulfurreducens PCA	CcmF/CcyK/CcsA family cytochrome c biogenesis protein	yes	0.985663	GSU0705	96.1
fig|666666.2405.peg.683	GSU0706	0.983626	0.982456	yes		1286	732474	733760	39995812	Geobacter sulfurreducens PCA	major facilitator family transporter	yes	0.983626	GSU0706	97.4
fig|666666.2405.peg.684	GSU0707	1	1	yes		320	733769	734089	39995813	Geobacter sulfurreducens PCA	sugE protein	yes	1	GSU0707	97.8
fig|666666.2405.peg.685	GSU0708	0.986239	0.986239	yes		332	734165	734497	39995814	Geobacter sulfurreducens PCA	multidrug resistance protein	yes	0.986239	GSU0708	93.7
fig|666666.2405.peg.686	GSU0709	0.927705	0.927705	yes		3179	734737	737916	39995815	Geobacter sulfurreducens PCA	hypothetical protein GSU0709	yes	0.927705	GSU0709	93.9
fig|666666.2405.peg.687	GSU0710	0.996063	0.996063	yes		386	737944	738330	39995816	Geobacter sulfurreducens PCA	hypothetical protein GSU0710	yes	0.996063	GSU0710	98.7
fig|666666.2405.peg.688	GSU0711	0.988522	0.988522	yes		1007	738347	739354	39995817	Geobacter sulfurreducens PCA	endonuclease/exonuclease/phosphatase family protein	yes	0.988522	GSU0711	98.5
fig|666666.2405.peg.689	GSU0712	0.975758	0.975758	yes		503	739428	739931	39995818	Geobacter sulfurreducens PCA	hypothetical protein GSU0712	yes	0.975758	GSU0712	98.6
fig|666666.2405.peg.690	GSU0713	1	1	yes		1595	739947	741542	39995819	Geobacter sulfurreducens PCA	hypothetical protein GSU0713	yes	1	GSU0713	100
fig|666666.2405.peg.691	GSU0714	1	1	yes		2276	741610	743886	39995820	Geobacter sulfurreducens PCA	hypothetical protein GSU0714	yes	1	GSU0714	100
fig|666666.2405.peg.692	GSU0715	1	1	yes		809	743940	744749	39995821	Geobacter sulfurreducens PCA	hypothetical protein GSU0715	yes	1	GSU0715	100
fig|666666.2405.peg.693	GSU0716	1	1	yes		833	744765	745598	39995822	Geobacter sulfurreducens PCA	hypothetical protein GSU0716	yes	1	GSU0716	100
fig|666666.2405.peg.694	GSU0656	0.306742	1	no		131	745719	745850	none	none	n/a	no	n/a	none	n/a
fig|666666.2405.peg.695	GSU0717	1	1	yes		269	746065	746334	39995823	Geobacter sulfurreducens PCA	hypothetical protein GSU0717	yes	1	GSU0717	100
fig|666666.2405.peg.696	GSU0718	1	1	yes		1769	746410	748179	39995824	Geobacter sulfurreducens PCA	sensory box histidine kinase/response regulator	yes	1	GSU0718	100
fig|666666.2405.peg.697	GSU0719	1	1	yes		1112	748189	749301	39995825	Geobacter sulfurreducens PCA	hypothetical protein GSU0719	yes	1	GSU0719	100
fig|666666.2405.peg.698	GSU0720	1	1	yes		482	749313	749795	39995826	Geobacter sulfurreducens PCA	desulfoferrodoxin ferrous iron-binding domain-containing protein	yes	1	GSU0720	100
fig|666666.2405.peg.699	GSU0721	1	1	yes		545	749972	750517	39995827	Geobacter sulfurreducens PCA	RNA polymerase factor sigma-70	yes	1	GSU0721	100
fig|666666.2405.peg.700	GSU0722	1	1	yes		365	750514	750879	39995828	Geobacter sulfurreducens PCA	hypothetical protein GSU0722	yes	1	GSU0722	100
fig|666666.2405.peg.701	GSU0723	0.997135	1	yes		503	750930	751433	39995829	Geobacter sulfurreducens PCA	hypothetical protein GSU0723	yes	0.997135	GSU0723	100
fig|666666.2405.peg.702	GSU1358	0.278402	1	no		119	751476	751595	124006139	Microscilla marina ATCC 23134	conserved hypothetical protein	no	0.423221	none	n/a
fig|666666.2405.peg.703	GSU0724	1	1	yes		695	751805	752500	39995830	Geobacter sulfurreducens PCA	hypothetical protein GSU0724	yes	1	GSU0724	100
fig|666666.2405.peg.704	GSU0725	1	1	yes		233	752746	752979	39995831	Geobacter sulfurreducens PCA	hypothetical protein GSU0725	yes	1	GSU0725	100
fig|666666.2405.peg.705	GSU0726	1	1	yes		605	753037	753642	39995832	Geobacter sulfurreducens PCA	chemotaxis protein CheD, putative	yes	1	GSU0726	100
fig|666666.2405.peg.706	GSU0727	0.961039	1	yes		449	753652	754101	39995833	Geobacter sulfurreducens PCA	putative lipoprotein	yes	0.961039	GSU0727	100
fig|666666.2405.peg.707	GSU1514	0.179333	1	no		206	754128	754334	197777331	Streptomyces pristinaespiralis ATCC 25486	DNA topoisomerase I	no	0.236	GSU0728	100
fig|666666.2405.peg.708	GSU0728	1	1	yes		1478	754308	755786	39995834	Geobacter sulfurreducens PCA	hypothetical protein GSU0728	yes	1	GSU0728	100
fig|666666.2405.peg.709	GSU0729	0.886364	1	yes		674	755801	756475	39995835	Geobacter sulfurreducens PCA	iron-sulfur cluster-binding protein	yes	0.886364	GSU0729	100
fig|666666.2405.peg.710	GSU0731	1	1	yes		827	756643	757470	39995837	Geobacter sulfurreducens PCA	UDP-3-O-3-hydroxymyristoyl] N-acetylglucosamine deacetylase	yes	1	GSU0731	100
fig|666666.2405.peg.711	GSU0732	0.942568	1	yes		455	757554	758009	39995838	Geobacter sulfurreducens PCA	nucleoside diphosphate kinase regulator protein, putative	yes	0.942568	GSU0732	100
fig|666666.2405.peg.712	GSU0733	1	1	yes		1037	758180	759217	39995839	Geobacter sulfurreducens PCA	cell shape determining protein MreB	yes	1	GSU0733	100
fig|666666.2405.peg.713	GSU0734	0.99693	0.99693	yes		2006	759226	761232	39995840	Geobacter sulfurreducens PCA	NAD-dependent dehydrogenase subunit	yes	0.99693	GSU0734	99.9
fig|666666.2405.peg.714	GSU0735	1	1	yes		677	761237	761914	39995841	Geobacter sulfurreducens PCA	PTS system fructose subfamily IIA subunit	yes	1	GSU0735	100
fig|666666.2405.peg.715	GSU0736	1	1	yes		338	762015	762353	39995842	Geobacter sulfurreducens PCA	pemK protein, putative	yes	1	GSU0736	100
fig|666666.2405.peg.716	GSU0737	0.809211	1	yes		236	762346	762582	118578777	Pelobacter propionicus DSM 2379	hypothetical protein Ppro_0335	yes	0.822368	GSU0737	100
fig|666666.2405.peg.717	GSU0739	0.998465	0.998465	yes		1985	762726	764711	39995845	Geobacter sulfurreducens PCA	NAD-dependent dehydrogenase subunit	yes	0.998465	GSU0739	99.9
fig|666666.2405.peg.718	GSU0740	0.989637	0.989637	yes		908	764727	765635	39995846	Geobacter sulfurreducens PCA	NAD-dependent dehydrogenase subunit	yes	0.989637	GSU0740	99.2
fig|666666.2405.peg.719	GSU0741	1	1	yes		641	765639	766280	39995847	Geobacter sulfurreducens PCA	NAD-dependent dehydrogenase subunit	yes	1	GSU0741	100
fig|666666.2405.peg.720	GSU0742	0.99359	0.99359	yes		1436	766285	767721	39995848	Geobacter sulfurreducens PCA	NAD-dependent dehydrogenase subunit	yes	0.99359	GSU0742	99.3
fig|666666.2405.peg.721	GSU0743	0.988462	0.988462	yes		1517	767718	769235	39995849	Geobacter sulfurreducens PCA	NAD-dependent dehydrogenase subunit	yes	0.988462	GSU0743	99
fig|666666.2405.peg.722	GSU0745	0.902672	0.988506	yes		755	769477	770232	39995851	Geobacter sulfurreducens PCA	NAD-dependent dehydrogenase subunit	yes	0.902672	GSU0745	98
fig|666666.2405.peg.723	GSU0746	1	1	yes		494	770301	770795	39995852	Geobacter sulfurreducens PCA	cytochrome p460, putative	yes	1	GSU0746	100
fig|666666.2405.peg.724	GSU0747	1	1	yes		260	770887	771147	39995853	Geobacter sulfurreducens PCA	hypothetical protein GSU0747	yes	1	GSU0747	100
fig|666666.2405.peg.725	GSU0748	1	1	yes		338	771297	771635	39995854	Geobacter sulfurreducens PCA	hypothetical protein GSU0748	yes	1	GSU0748	99.7
fig|666666.2405.peg.726	GSU0750	1	1	yes		1619	771949	773568	39995856	Geobacter sulfurreducens PCA	methyl-accepting chemotaxis protein, putative	yes	1	GSU0750	99.8
fig|666666.2405.peg.727	GSU0751	1	1	yes		539	773988	774527	39995857	Geobacter sulfurreducens PCA	hypothetical protein GSU0751	yes	1	GSU0751	100
fig|666666.2405.peg.728	GSU3199	0.140291	0.990291	no		308	774546	774854	15234301	Arabidopsis thaliana	proline-rich family protein	no	0.23932	GSU1536	60.8
fig|666666.2405.peg.729	GSU0752	1	1	yes		1322	774903	776225	39995858	Geobacter sulfurreducens PCA	transporter, putative	yes	1	GSU0752	99.9
fig|666666.2405.peg.730	GSU0753	1	1	yes		545	776517	777062	39995859	Geobacter sulfurreducens PCA	putative lipoprotein	yes	1	GSU0753	99.8
fig|666666.2405.peg.731	GSU0754	0.996732	0.996498	yes		6578	777097	783675	39995860	Geobacter sulfurreducens PCA	fibronectin type III domain-containing protein	yes	0.996732	GSU0754	99.7
fig|666666.2405.peg.732	GSU0755	0.99375	1	yes		227	784080	784307	39995861	Geobacter sulfurreducens PCA	hypothetical protein GSU0755	yes	0.99375	GSU0755	100
fig|666666.2405.peg.733	GSU0756	1	1	yes		1649	784497	786146	39995862	Geobacter sulfurreducens PCA	methyl-accepting chemotaxis protein	yes	1	GSU0756	100
fig|666666.2405.peg.734	GSU0757	1	1	yes		842	786227	787069	39995863	Geobacter sulfurreducens PCA	putative lipoprotein	yes	1	GSU0757	100
fig|666666.2405.peg.735	GSU3029	0.122422	1	no		344	787086	787430	78223650	Geobacter metallireducens GS-15	hypothetical protein Gmet_2447	yes	0.466368	none	n/a
fig|666666.2405.peg.736	GSU0758	1	1	yes		686	787652	788338	39995864	Geobacter sulfurreducens PCA	hypothetical protein GSU0758	yes	1	GSU0758	99.3
fig|666666.2405.peg.737	GSU0759	0.973709	0.973709	yes		1658	788578	790236	39995865	Geobacter sulfurreducens PCA	hypothetical protein GSU0759	yes	0.973709	GSU0759	98.1
fig|666666.2405.peg.738	GSU1478	0.301907	0.897246	no	region 3	137	790256	790393	170731602	Burkholderia cenocepacia MC0-3	hypothetical protein Bcenmc03_0247	no	0.420551	GSU0760	95.7
fig|666666.2405.peg.739	GSU3083	1	1	no	region 3	890	790692	791582	39995663	Geobacter sulfurreducens PCA	ISGsu7, transposase OrfB	yes	1	GSU0761	100
fig|666666.2405.peg.740	GSU3082	1	1	no	region 3	362	791579	791941	39995662	Geobacter sulfurreducens PCA	ISGsu7, transposase OrfA	yes	1	GSU1847	100
fig|666666.2405.peg.741	GSU0561	0.0388009	0.0392534	yes	region 3	1337	792412	793749	153800642	Vibrio cholerae MZO-3	KAP P-loop	no	0.260181	none	n/a
fig|666666.2405.peg.742	GSU0037	0.268382	0.27205	no	region 3	119	795611	795730	none	none	n/a	no	n/a	GSU1588	73.7
fig|666666.2405.peg.743	GSU0394	0.242019	0.232534	no	region 3	134	796262	796396	none	none	n/a	no	n/a	GSU2649	75.6
fig|666666.2405.peg.744	GSU0766	0.989075	0.989075	yes		2237	796800	799037	39995872	Geobacter sulfurreducens PCA	methyl-accepting chemotaxis protein, putative	yes	0.989075	GSU0766	98.1
fig|666666.2405.peg.745	GSU0767	0.995662	0.995662	yes		674	799265	799939	39995873	Geobacter sulfurreducens PCA	tia invasion determinant-related protein	yes	0.995662	GSU0767	98.4
fig|666666.2405.peg.746	GSU0768	1	1	yes		704	800044	800748	39995874	Geobacter sulfurreducens PCA	AzlC family protein	yes	1	GSU0768	99.6
fig|666666.2405.peg.747	GSU0507	0.178947	1	no		320	800748	801068	218782095	Desulfatibacillum alkenivorans AK-01	branched-chain amino acid transport	no	0.478469	GSU0189	63.2
fig|666666.2405.peg.748	GSU0769	0.943218	0.993691	yes		962	801082	802044	39995875	Geobacter sulfurreducens PCA	rarD protein	yes	0.943218	GSU0769	99.7
fig|666666.2405.peg.749	GSU3266	0.111682	1	no		308	802041	802349	171060851	Leptothrix cholodnii SP-6	hypothetical protein Lcho_4184	no	0.199533	none	n/a
fig|666666.2405.peg.750	GSU0770	0.994872	0.994872	yes		590	802559	803149	39995876	Geobacter sulfurreducens PCA	TetR family transcriptional regulator	yes	0.994872	GSU0770	99.7
fig|666666.2405.peg.751	GSU0771	0.987879	0.987879	yes		1007	803391	804398	39995877	Geobacter sulfurreducens PCA	alcohol dehydrogenase, zinc-containing	yes	0.987879	GSU0771	99.2
fig|666666.2405.peg.752	GSU0772	1	1	yes		581	804635	805216	39995878	Geobacter sulfurreducens PCA	NADPH-dependent FMN reductase domain-containing protein	yes	1	GSU0772	99.5
fig|666666.2405.peg.753	GSU0773	1	1	yes		1199	805288	806487	39995879	Geobacter sulfurreducens PCA	multidrug resistance protein, putative	yes	1	GSU0773	99.8
fig|666666.2405.peg.754	GSU0774	1	1	yes		827	806532	807359	39995880	Geobacter sulfurreducens PCA	iron-sulfur cluster-binding protein	yes	1	GSU0774	99.9
fig|666666.2405.peg.755	GSU0775	1	1	yes		2024	807414	809438	39995881	Geobacter sulfurreducens PCA	sensor histidine kinase	yes	1	GSU0775	99.9
fig|666666.2405.peg.756	GSU0776	1	1	yes		1397	809435	810832	39995882	Geobacter sulfurreducens PCA	sigma-54 dependent DNA-binding response regulator	yes	1	GSU0776	99.9
fig|666666.2405.peg.757	GSU0777	1	1	yes		3032	811115	814147	39995883	Geobacter sulfurreducens PCA	formate dehydrogenase, major subunit, selenocysteine-containing	yes	1	GSU0777	100
fig|666666.2405.peg.758	GSU0778	1	1	yes		833	814144	814977	39995884	Geobacter sulfurreducens PCA	formate dehydrogenase, iron-sulfur subunit	yes	1	GSU0778	100
fig|666666.2405.peg.759	GSU0779	1	1	yes		1205	814974	816179	39995885	Geobacter sulfurreducens PCA	formate dehydrogenase, b-type cytochrome subunit, putative	yes	1	GSU0779	99.8
fig|666666.2405.peg.760	GSU0780	1	1	yes		1436	816240	817676	39995886	Geobacter sulfurreducens PCA	formate dehydrogenase accessory protein FdhD	yes	1	GSU0780	99.9
fig|666666.2405.peg.761	GSU0781	1	1	yes		179	817703	817882	39995887	Geobacter sulfurreducens PCA	twin arginine-targeting protein translocase	yes	1	GSU0781	100
fig|666666.2405.peg.762	GSU0782	0.997351	1	yes		1088	818454	819542	39995888	Geobacter sulfurreducens PCA	nickel-dependent hydrogenase, small subunit	yes	0.997351	GSU0782	99.9
fig|666666.2405.peg.763	GSU0783	1	1	yes		917	819526	820443	39995889	Geobacter sulfurreducens PCA	hydrogenase 2 protein HybA	yes	1	GSU0783	100
fig|666666.2405.peg.764	GSU0784	1	1	yes		1328	820445	821773	39995890	Geobacter sulfurreducens PCA	putative hydrogenase 2 b cytochrome subunit	yes	1	GSU0784	100
fig|666666.2405.peg.765	GSU0785	0.958264	0.979114	yes		1760	821780	823540	39995891	Geobacter sulfurreducens PCA	nickel-dependent hydrogenase, large subunit	yes	0.958264	GSU0785	99.9
fig|666666.2405.peg.766	GSU0786	1	1	yes		482	823585	824067	39995892	Geobacter sulfurreducens PCA	hydrogenase maturation protease	yes	1	GSU0786	100
fig|666666.2405.peg.767	GSU0787	1	1	yes		173	824126	824299	39995893	Geobacter sulfurreducens PCA	twin arginine-targeting protein translocase	yes	1	GSU0787	100
fig|666666.2405.peg.768	GSU0788	1	1	yes		197	824334	824531	39995894	Geobacter sulfurreducens PCA	hypothetical protein GSU0788	yes	1	GSU0788	100
fig|666666.2405.peg.769	GSU0789	0.968872	1	yes		389	824713	825102	39995895	Geobacter sulfurreducens PCA	response regulator	yes	0.968872	GSU0789	99.5
fig|666666.2405.peg.770	GSU0790	0.994643	0.998208	yes		833	825304	826137	39995896	Geobacter sulfurreducens PCA	hypothetical protein GSU0790	yes	0.994643	GSU0790	99.9
fig|666666.2405.peg.771	GSU0791	1	1	yes		308	826372	826680	39995897	Geobacter sulfurreducens PCA	hypothetical protein GSU0791	yes	1	GSU0791	100
fig|666666.2405.peg.772	GSU0792	0.998117	0.998117	yes		770	826810	827580	39995898	Geobacter sulfurreducens PCA	hypothetical protein GSU0792	yes	0.998117	GSU0792	99.7
fig|666666.2405.peg.773	GSU0793	0.994624	0.994624	yes		554	827636	828190	39995899	Geobacter sulfurreducens PCA	hypothetical protein GSU0793	yes	0.994624	GSU0793	99.1
fig|666666.2405.peg.774	GSU0794	0.996327	1	yes		1682	828319	830001	39995900	Geobacter sulfurreducens PCA	pyridine nucleotide-disulfide oxidoreductase/rhodanese domain-containing protein	yes	0.996327	GSU0794	100
fig|666666.2405.peg.775	GSU0795	1	1	yes		308	830064	830372	39995901	Geobacter sulfurreducens PCA	rhodanese-like domain-containing protein	yes	1	GSU0795	100
fig|666666.2405.peg.776	GSU0796	0.99359	0.99359	yes		473	830815	831288	39995902	Geobacter sulfurreducens PCA	acyl-CoA thioester hydrolase, putative	yes	0.99359	GSU0796	99.8
fig|666666.2405.peg.777	GSU0797	1	1	yes		608	831304	831912	39995903	Geobacter sulfurreducens PCA	hypothetical protein GSU0797	yes	1	GSU0797	100
fig|666666.2405.peg.778	GSU0798	1	1	yes		773	831914	832687	39995904	Geobacter sulfurreducens PCA	amino acid ABC transporter, ATP-binding protein	yes	1	GSU0798	100
fig|666666.2405.peg.779	GSU0799	0.783133	0.998494	yes		1022	832674	833696	39995905	Geobacter sulfurreducens PCA	amino acid ABC transporter, permease protein	yes	0.783133	GSU0799	99.9
fig|666666.2405.peg.780	GSU0800	0.976967	1	yes		791	833833	834624	39995906	Geobacter sulfurreducens PCA	amino acid ABC transporter, periplasmic amino acid-binding protein	yes	0.976967	GSU0800	100
fig|666666.2405.peg.781	GSU0801	0.993933	0.995947	yes		1433	834819	836252	39995907	Geobacter sulfurreducens PCA	hypothetical protein GSU0801	yes	0.993933	GSU0801	99.8
fig|666666.2405.peg.782	GSU0802	1	1	yes		716	836574	837290	39995908	Geobacter sulfurreducens PCA	short chain dehydrogenase	yes	1	GSU0802	100
fig|666666.2405.peg.783	GSU0803	1	1	yes		2417	837293	839710	39995909	Geobacter sulfurreducens PCA	phosphoenolpyruvate synthase	yes	1	GSU0803	100
fig|666666.2405.peg.784	GSU0804	1	1	yes		611	839732	840343	39995910	Geobacter sulfurreducens PCA	TrpR binding protein WrbA	yes	1	GSU0804	100
fig|666666.2405.peg.785	GSU0805	1	1	yes		392	840432	840824	39995911	Geobacter sulfurreducens PCA	cytoplasmic membrane protein FsxA	yes	1	GSU0805	100
fig|666666.2405.peg.786	GSU0806	0.932759	1	yes		884	840868	841752	39995912	Geobacter sulfurreducens PCA	ATP:dephospho-CoA triphosphoribosyl transferase	yes	0.932759	GSU0806	100
fig|666666.2405.peg.787	GSU0807	0.993243	1	yes		443	841724	842167	39995913	Geobacter sulfurreducens PCA	apo-citrate lyase phosphoribosyl-dephospho-CoA transferase, putative	yes	0.993243	GSU0807	100
fig|666666.2405.peg.788	GSU0808	1	1	yes		962	842461	843423	39995914	Geobacter sulfurreducens PCA	GGDEF domain-containing protein	yes	1	GSU0808	99.9
fig|666666.2405.peg.789	GSU0809	1	1	yes		545	843446	843991	39995915	Geobacter sulfurreducens PCA	carbonic anhydrase, putative	yes	1	GSU0809	99.8
fig|666666.2405.peg.790	GSU0810	1	1	yes		1400	844185	845585	39995916	Geobacter sulfurreducens PCA	OmpA domain-containing protein	yes	1	GSU0810	99.8
fig|666666.2405.peg.791	GSU0811	1	1	yes		1370	845661	847031	39995917	Geobacter sulfurreducens PCA	nitrogen regulation protein NtrX	yes	1	GSU0811	100
fig|666666.2405.peg.792	GSU0812	1	1	yes		2246	847042	849288	39995918	Geobacter sulfurreducens PCA	nitrogen regulation protein NtrY, putative	yes	1	GSU0812	100
fig|666666.2405.peg.793	GSU0813	1	1	yes		602	849444	850046	39995919	Geobacter sulfurreducens PCA	hypothetical protein GSU0813	yes	1	GSU0813	100
fig|666666.2405.peg.794	GSU0814	1	1	yes		1358	850068	851426	39995920	Geobacter sulfurreducens PCA	outer membrane efflux protein, putative	yes	1	GSU0814	100
fig|666666.2405.peg.795	GSU0815	1	1	yes		449	851472	851921	39995921	Geobacter sulfurreducens PCA	mce-related protein	yes	1	GSU0815	100
fig|666666.2405.peg.796	GSU0816	1	1	yes		746	851934	852680	39995922	Geobacter sulfurreducens PCA	ABC transporter, ATP-binding protein	yes	1	GSU0816	100
fig|666666.2405.peg.797	GSU0817	1	1	yes		773	852684	853457	39995923	Geobacter sulfurreducens PCA	hypothetical protein GSU0817	yes	1	GSU0817	100
fig|666666.2405.peg.798	GSU0818	1	1	yes		1625	853559	855184	39995924	Geobacter sulfurreducens PCA	aldehyde dehydrogenase family protein	yes	1	GSU0818	100
fig|666666.2405.peg.799	GSU2885	0.310549	1	no		359	855295	855654	148262832	Geobacter uraniireducens Rf4	polymorphic outer membrane protein	yes	0.329958	GSU2885	57.8
fig|666666.2405.peg.800	GSU0819	0.996117	0.996117	yes		758	855742	856500	39995925	Geobacter sulfurreducens PCA	hypothetical protein GSU0819	yes	0.996117	GSU0819	99.9
fig|666666.2405.peg.801	GSU0820	1	1	yes		965	856545	857510	39995926	Geobacter sulfurreducens PCA	signal peptide peptidase SppA, 36K type	yes	1	GSU0820	99.9
fig|666666.2405.peg.802	GSU0821	0.992683	0.992683	yes		608	857535	858143	39995927	Geobacter sulfurreducens PCA	hypothetical protein GSU0821	yes	0.992683	GSU0821	99.2
fig|666666.2405.peg.803	GSU0822	0.967674	0.967674	yes		2189	858349	860538	39995928	Geobacter sulfurreducens PCA	sensory box histidine kinase	yes	0.967674	GSU0822	96.9
fig|666666.2405.peg.804	GSU0823	0.989305	0.989305	yes		278	860854	861132	39995929	Geobacter sulfurreducens PCA	peptidyl-prolyl cis-trans isomerase C	yes	0.989305	GSU0823	97.5
fig|666666.2405.peg.805	GSU0824	1	1	yes		422	861166	861588	39995930	Geobacter sulfurreducens PCA	hypothetical protein GSU0824	yes	1	GSU0824	100
fig|666666.2405.peg.806	GSU0825	0.993661	0.993661	yes		908	861701	862609	39995931	Geobacter sulfurreducens PCA	pirin family protein	yes	0.993661	GSU0825	99.6
fig|666666.2405.peg.807	GSU0826	1	1	yes		194	862755	862949	39995932	Geobacter sulfurreducens PCA	hypothetical protein GSU0826	yes	1	GSU0826	100
fig|666666.2405.peg.808	none	n/a	1	no		119	863046	863165	none	none	n/a	no	n/a	none	n/a
fig|666666.2405.peg.809	GSU0827	0.99187	1	yes		356	863309	863665	39995933	Geobacter sulfurreducens PCA	hypothetical protein GSU0827	yes	0.99187	GSU0827	100
fig|666666.2405.peg.810	GSU0828	0.969136	0.969098	yes		1286	863813	865099	39995934	Geobacter sulfurreducens PCA	metal ion efflux outer membrane protein family protein, putative	yes	0.969136	GSU0828	98.1
fig|666666.2405.peg.811	GSU0829	0.890529	0.891492	yes		1268	865096	866364	39995935	Geobacter sulfurreducens PCA	CzcB family heavy metal efflux protein	yes	0.890529	GSU0829	90.6
fig|666666.2405.peg.812	GSU0830	0.996951	0.996951	yes		3104	866398	869502	39995936	Geobacter sulfurreducens PCA	CzcA family heavy metal efflux protein	yes	0.996951	GSU0830	97.9
fig|666666.2405.peg.813	GSU0831	0.986239	0.986239	yes		341	869554	869895	39995937	Geobacter sulfurreducens PCA	nitrogen regulatory protein P-II, putative	yes	0.986239	GSU0831	97.1
fig|666666.2405.peg.814	GSU0832	0.964736	0.964736	yes		593	869949	870542	39995938	Geobacter sulfurreducens PCA	putative lipoprotein	yes	0.964736	GSU0832	97.6
fig|666666.2405.peg.815	GSU0834	0.982558	0.982558	yes		266	871147	871413	39995940	Geobacter sulfurreducens PCA	hypothetical protein GSU0834	yes	0.982558	GSU0834	95.9
fig|666666.2405.peg.816	GSU0835	1	1	yes		158	871630	871788	39995941	Geobacter sulfurreducens PCA	hypothetical protein GSU0835	yes	1	GSU0835	98.7
fig|666666.2405.peg.817	GSU0836	1	1	yes		407	871846	872253	39995942	Geobacter sulfurreducens PCA	nucleoside diphosphate kinase regulator protein, putative	yes	1	GSU0836	99
fig|666666.2405.peg.818	GSU0837	0.97026	0.97026	yes		410	872317	872727	39995943	Geobacter sulfurreducens PCA	response regulator	yes	0.97026	GSU0837	98.1
fig|666666.2405.peg.819	GSU0840	1	1	yes		305	873150	873455	39995946	Geobacter sulfurreducens PCA	hypothetical protein GSU0840	yes	1	GSU0839	98.7
fig|666666.2405.peg.820	GSU0841	0.993443	0.993443	yes		1400	873749	875149	39995947	Geobacter sulfurreducens PCA	sigma-54 dependent DNA-binding response regulator	yes	0.993443	GSU0841	98
fig|666666.2405.peg.821	GSU0842	0.98429	0.985636	yes		2264	875156	877420	39995948	Geobacter sulfurreducens PCA	sensory box histidine kinase/response regulator	yes	0.98429	GSU0842	97.4
fig|666666.2405.peg.822	GSU0843	1	1	yes		1334	877731	879065	39995949	Geobacter sulfurreducens PCA	NADH oxidase, putative	yes	1	GSU0843	100
fig|666666.2405.peg.823	GSU0844	1	1	yes		1850	879117	880967	39995950	Geobacter sulfurreducens PCA	Trk family potassium uptake protein	yes	1	GSU0844	99.9
fig|666666.2405.peg.824	GSU0845	1	1	yes		311	880991	881302	39995951	Geobacter sulfurreducens PCA	Rieske 2Fe-2S family protein	yes	1	GSU0845	100
fig|666666.2405.peg.825	GSU0846	1	1	yes		2807	881322	884129	39995952	Geobacter sulfurreducens PCA	aconitate hydratase	yes	1	GSU0846	100
fig|666666.2405.peg.826	GSU0847	1	1	yes		158	884331	884489	39995953	Geobacter sulfurreducens PCA	rubredoxin	yes	1	GSU0847	100
fig|666666.2405.peg.827	GSU0848	1	1	yes		221	884568	884789	39995954	Geobacter sulfurreducens PCA	ferredoxin family protein, putative	yes	1	GSU0848	100
fig|666666.2405.peg.828	GSU0849	1	1	yes		749	885058	885807	39995955	Geobacter sulfurreducens PCA	hypothetical protein GSU0849	yes	1	GSU0849	100
fig|666666.2405.peg.829	GSU0850	1	1	yes		806	886201	887007	39995956	Geobacter sulfurreducens PCA	hypothetical protein GSU0850	yes	1	GSU0850	100
fig|666666.2405.peg.830	GSU0851	1	1	yes		725	887026	887751	39995957	Geobacter sulfurreducens PCA	rhomboid family protein	yes	1	GSU0851	100
fig|666666.2405.peg.831	GSU0852	1	1	yes		437	887756	888193	39995958	Geobacter sulfurreducens PCA	putative lipoprotein	yes	1	GSU0852	100
fig|666666.2405.peg.832	GSU0853	1	1	yes		1334	888368	889702	39995959	Geobacter sulfurreducens PCA	CBS domain-containing protein	yes	1	GSU0853	100
fig|666666.2405.peg.833	GSU0854	1	1	yes		1091	889705	890796	39995960	Geobacter sulfurreducens PCA	membrane protein	yes	1	GSU0854	100
fig|666666.2405.peg.834	GSU0855	1	1	yes		935	890808	891743	39995961	Geobacter sulfurreducens PCA	TerC family membrane protein	yes	1	GSU0855	100
fig|666666.2405.peg.835	GSU0856	1	1	yes		863	891830	892693	39995962	Geobacter sulfurreducens PCA	M48 family peptidase	yes	1	GSU0856	100
fig|666666.2405.peg.836	GSU2817	0.140123	0.987578	no		218	892694	892912	none	none	n/a	no	n/a	GSU0613	61.4
fig|666666.2405.peg.837	GSU0857	1	1	yes		578	893053	893631	39995963	Geobacter sulfurreducens PCA	hypothetical protein GSU0857	yes	1	GSU0857	100
fig|666666.2405.peg.838	GSU2923	0.232558	1	no		188	893799	893987	219465146	Branchiostoma floridae	hypothetical protein BRAFLDRAFT_126793	no	0.250388	GSU0858	100
fig|666666.2405.peg.839	GSU0858	1	1	yes		629	894021	894650	39995964	Geobacter sulfurreducens PCA	TonB-dependent receptor, putative	yes	1	GSU0858	100
fig|666666.2405.peg.840	GSU0859	1	1	yes		869	894688	895557	39995965	Geobacter sulfurreducens PCA	UTP-glucose-1-phosphate uridylyltransferase	yes	1	GSU0859	100
fig|666666.2405.peg.841	GSU0860	1	1	yes		905	895571	896476	39995966	Geobacter sulfurreducens PCA	methylenetetrahydrofolate reductase family protein	yes	1	GSU0860	100
fig|666666.2405.peg.842	GSU0861	0.798643	1	yes		647	896473	897120	39995967	Geobacter sulfurreducens PCA	hypothetical protein GSU0861	yes	0.798643	GSU0861	100
fig|666666.2405.peg.843	GSU0862	1	1	yes		857	897139	897996	39995968	Geobacter sulfurreducens PCA	folD bifunctional protein	yes	1	GSU0862	100
fig|666666.2405.peg.844	GSU0863	1	1	yes		251	898153	898404	39995969	Geobacter sulfurreducens PCA	hypothetical protein GSU0863	yes	1	GSU0863	100
fig|666666.2405.peg.845	GSU0864	1	1	yes		317	898507	898824	39995970	Geobacter sulfurreducens PCA	hypothetical protein GSU0864	yes	1	GSU0864	100
fig|666666.2405.peg.846	GSU0865	1	1	yes		449	898817	899266	39995971	Geobacter sulfurreducens PCA	cell division protein DivIVA, putative	yes	1	GSU0865	100
fig|666666.2405.peg.847	GSU0866	1	1	yes		314	899266	899580	39995972	Geobacter sulfurreducens PCA	YGGT family protein	yes	1	GSU0866	100
fig|666666.2405.peg.848	GSU0867	1	1	yes		716	899655	900371	39995973	Geobacter sulfurreducens PCA	ubiquinone/menaquinone biosynthesis methyltransferase UbiE, putative	yes	1	GSU0867	100
fig|666666.2405.peg.849	GSU0360	0.238182	1	no		158	900394	900552	none	none	n/a	no	n/a	GSU0867	100
fig|666666.2405.peg.850	GSU0868	1	1	yes		1412	900544	901956	39995974	Geobacter sulfurreducens PCA	hypothetical protein GSU0868	yes	1	GSU0868	100
fig|666666.2405.peg.851	GSU0869	1	1	yes		1028	902065	903093	39995975	Geobacter sulfurreducens PCA	LysM domain/NLP/P60 family protein	yes	1	GSU0869	100
fig|666666.2405.peg.852	GSU0870	0.982394	0.982394	yes		413	903154	903567	39995976	Geobacter sulfurreducens PCA	mutator mutT protein	yes	0.982394	GSU0870	99.8
fig|666666.2405.peg.853	GSU0871	1	1	yes		1664	903545	905209	39995977	Geobacter sulfurreducens PCA	radical SAM domain/B12 binding domain-containing protein	yes	1	GSU0871	99.9
fig|666666.2405.peg.854	GSU0872	1	1	yes		467	905288	905755	39995978	Geobacter sulfurreducens PCA	putative lipoprotein	yes	1	GSU0872	100
fig|666666.2405.peg.855	GSU0874	1	1	yes		3242	905868	909110	39995980	Geobacter sulfurreducens PCA	hypothetical protein GSU0874	yes	1	GSU0874	100
fig|666666.2405.peg.856	GSU0148	0.127083	1	no		443	909293	909736	78223938	Geobacter metallireducens GS-15	hypothetical protein Gmet_2742	yes	0.517361	GSU0875	100
fig|666666.2405.peg.857	GSU0876	1	1	yes		869	909871	910740	39995982	Geobacter sulfurreducens PCA	diacylglycerol kinase catalytic subunit	yes	1	GSU0876	100
fig|666666.2405.peg.858	GSU0877	1	1	yes		746	911033	911779	39995983	Geobacter sulfurreducens PCA	response regulator	yes	1	GSU0877	100
fig|666666.2405.peg.859	GSU0879	1	1	yes		938	912928	913866	39995985	Geobacter sulfurreducens PCA	chemotaxis protein CheV	yes	1	GSU0879	100
fig|666666.2405.peg.860	GSU0880	1	1	yes		2015	913976	915991	39995986	Geobacter sulfurreducens PCA	molybdopterin oxidoreductase family protein	yes	1	GSU0880	100
fig|666666.2405.peg.861	GSU0881	0.998031	1	yes		1553	916011	917564	39995987	Geobacter sulfurreducens PCA	sensor histidine kinase	yes	0.998031	GSU0881	99.9
fig|666666.2405.peg.862	GSU0882	0.989247	0.989247	yes		872	917589	918461	39995988	Geobacter sulfurreducens PCA	hypothetical protein GSU0882	yes	0.989247	GSU0882	99.5
fig|666666.2405.peg.863	GSU0883	0.999193	1	yes		1814	918482	920296	39995989	Geobacter sulfurreducens PCA	ferric enterobactin receptor, putative	yes	0.999193	GSU0883	99.8
fig|666666.2405.peg.864	GSU1588	0.0421646	0.99322	no		1271	920867	922138	218847780	Xenopus (Silurana) tropicalis	hypothetical protein LOC100124865	no	0.124014	GSU0884	99.8
fig|666666.2405.peg.865	GSU0885	1	1	yes		1094	922114	923208	39995991	Geobacter sulfurreducens PCA	cobyrinic acid a,c-diamide synthase family protein	yes	1	GSU0885	100
fig|666666.2405.peg.866	GSU1534	0.241414	1	no		137	923234	923371	none	none	n/a	no	n/a	none	n/a
fig|666666.2405.peg.867	GSU0886	0.996725	0.996725	yes		1325	923438	924763	39995992	Geobacter sulfurreducens PCA	radical SAM domain-containing protein	yes	0.996725	GSU0886	99.8
fig|666666.2405.peg.868	GSU0887	0.995098	0.995098	yes		614	924760	925374	39995993	Geobacter sulfurreducens PCA	hypothetical protein GSU0887	yes	0.995098	GSU0887	98
fig|666666.2405.peg.869	GSU0888	0.992647	0.992647	yes		209	925349	925558	39995994	Geobacter sulfurreducens PCA	hypothetical protein GSU0888	yes	0.992647	GSU0888	99.5
fig|666666.2405.peg.870	GSU0889	1	1	yes		275	925663	925938	39995995	Geobacter sulfurreducens PCA	acylphosphatase	yes	1	GSU0889	100
fig|666666.2405.peg.871	GSU0890	1	1	yes		2012	925939	927951	39995996	Geobacter sulfurreducens PCA	DNA ligase, NAD-dependent	yes	1	GSU0890	100
fig|666666.2405.peg.872	GSU2568	0.276829	1	no		113	928036	928149	none	none	n/a	no	n/a	GSU0891	100
fig|666666.2405.peg.873	GSU0891	0.995308	0.995308	yes		2297	928174	930471	39995997	Geobacter sulfurreducens PCA	subtilase domain-containing protein	yes	0.995308	GSU0891	99.4
fig|666666.2405.peg.874	GSU3411	0.389177	0.986657	no		2042	930646	932688	78223920	Geobacter metallireducens GS-15	UvrD/REP helicase	yes	0.865085	GSU0892	96.9
fig|666666.2405.peg.875	GSU0893	0.809417	0.986547	yes		671	932729	933400	39995998	Geobacter sulfurreducens PCA	thioredoxin peroxidase	yes	0.809417	GSU0893	98.5
fig|666666.2405.peg.876	GSU0894	0.9941	0.9941	yes		515	933568	934083	39995999	Geobacter sulfurreducens PCA	peptidyl-prolyl cis-trans isomerase, cyclophilin-type	yes	0.9941	GSU0894	96.1
fig|666666.2405.peg.877	GSU0895	0.975428	0.974665	yes		2066	934141	936207	39996000	Geobacter sulfurreducens PCA	GAF domain/GGDEF domain-containing protein	yes	0.975428	GSU0895	96.2
fig|666666.2405.peg.878	GSU0896	0.983352	0.983352	yes		1382	936406	937788	39996001	Geobacter sulfurreducens PCA	tldD protein	yes	0.983352	GSU0896	96
fig|666666.2405.peg.879	GSU3217	0.142045	0.954545	no		272	937773	938045	78223915	Geobacter metallireducens GS-15	hypothetical protein Gmet_2719	yes	0.446591	none	n/a
fig|666666.2405.peg.880	GSU0897	0.985972	0.985972	yes		680	938523	939203	39996002	Geobacter sulfurreducens PCA	hypothetical protein GSU0897	yes	0.985972	GSU0897	95.3
fig|666666.2405.peg.881	GSU0898	0.988265	0.988245	yes		1811	939206	941017	39996003	Geobacter sulfurreducens PCA	ATP-dependent DNA helicase RecQ	yes	0.988265	GSU0898	96.9
fig|666666.2405.peg.882	GSU0899	0.956905	0.956905	yes		1595	941134	942729	39996004	Geobacter sulfurreducens PCA	hypothetical protein GSU0899	yes	0.956905	GSU0899	93.7
fig|666666.2405.peg.883	GSU0900	0.94453	0.94453	yes		941	942754	943695	39996005	Geobacter sulfurreducens PCA	hypothetical protein GSU0900	yes	0.94453	GSU0900	95.8
fig|666666.2405.peg.884	GSU0724	0.11023	0.939457	no		707	943735	944442	148263701	Geobacter uraniireducens Rf4	hypothetical protein Gura_1639	yes	0.574113	GSU0901	94
fig|666666.2405.peg.885	GSU1286	0.43346	0.980989	no		392	944533	944925	114566852	Syntrophomonas wolfei subsp. wolfei str. Goettingen	response regulator receiver protein	no	0.48289	GSU0902	95.7
fig|666666.2405.peg.886	GSU1285	0.32621	0.975806	no		377	944966	945343	88797749	Reinekea sp. MED297	PAS	no	0.377419	GSU0903	96.9
fig|666666.2405.peg.887	GSU2575	0.421946	0.952489	no		1370	945340	946710	189426492	Geobacter lovleyi SZ	Hpt sensor hybrid histidine kinase	yes	0.425339	GSU2575	60.8
fig|666666.2405.peg.888	GSU0904	0.987889	0.987889	yes		869	946707	947576	39996007	Geobacter sulfurreducens PCA	HD domain-containing protein	yes	0.987889	GSU0904	96.9
fig|666666.2405.peg.889	GSU0905	0.981982	0.981982	yes		332	947563	947895	39996008	Geobacter sulfurreducens PCA	hypothetical protein GSU0905	yes	0.981982	GSU0905	97.6
fig|666666.2405.peg.890	GSU1905	0.824818	1	no		200	948168	948368	148266031	Geobacter uraniireducens Rf4	cold-shock DNA-binding domain-containing protein	yes	0.868613	GSU1905	76.6
fig|666666.2405.peg.891	GSU0906	1	1	yes		200	948457	948657	39996009	Geobacter sulfurreducens PCA	30S ribosomal protein S21	yes	1	GSU0906	99.5
fig|666666.2405.peg.892	GSU0907	0.923596	0.921171	yes		671	948847	949518	39996010	Geobacter sulfurreducens PCA	thiF family protein	yes	0.923596	GSU0907	93.5
fig|666666.2405.peg.893	GSU0908	0.930108	0.930108	yes		281	949522	949803	39996011	Geobacter sulfurreducens PCA	moaD family protein	yes	0.930108	GSU0908	92.2
fig|666666.2405.peg.894	GSU0909	0.973783	0.973717	yes		1223	949809	951032	39996012	Geobacter sulfurreducens PCA	pyridine nucleotide-disulphide oxidoreductase family protein	yes	0.973783	GSU0909	96.7
fig|666666.2405.peg.895	GSU0910	0.973684	0.973684	yes		1805	951034	952839	39996013	Geobacter sulfurreducens PCA	aldehyde:ferredoxin oxidoreductase, tungsten-containing	yes	0.973684	GSU0910	93.9
fig|666666.2405.peg.896	GSU0911	0.985207	0.985207	yes		479	952841	953320	39996014	Geobacter sulfurreducens PCA	iron-sulfur cluster-binding protein	yes	0.985207	GSU0911	97.1
fig|666666.2405.peg.897	GSU0912	0.954071	0.954071	yes		725	953385	954110	39996015	Geobacter sulfurreducens PCA	hypothetical protein GSU0912	yes	0.954071	GSU0912	96.3
fig|666666.2405.peg.898	GSU0913	0.976423	0.97559	yes		1901	954273	956174	39996016	Geobacter sulfurreducens PCA	ABC transporter, ATP-binding protein	yes	0.976423	GSU0913	95.7
fig|666666.2405.peg.899	GSU0914	0.956621	0.956621	yes		1340	956330	957670	39996017	Geobacter sulfurreducens PCA	ATP-dependent RNA helicase RhlE	yes	0.956621	GSU0914	92
fig|666666.2405.peg.900	GSU0915	1	1	yes		359	957822	958181	39996018	Geobacter sulfurreducens PCA	hypothetical protein GSU0915	yes	1	GSU0915	98.3
fig|666666.2405.peg.901	GSU0916	0.995957	0.995957	yes		1184	958274	959458	39996019	Geobacter sulfurreducens PCA	methyl-accepting chemotaxis protein	yes	0.995957	GSU0916	99.6
fig|666666.2405.peg.902	GSU0917	0.992095	1	yes		374	959648	960022	39996020	Geobacter sulfurreducens PCA	hypothetical protein GSU0917	yes	0.992095	GSU0917	100
fig|666666.2405.peg.903	GSU0918	1	1	yes		1202	960039	961241	39996021	Geobacter sulfurreducens PCA	S-adenosylmethionine synthetase	yes	1	GSU0918	100
fig|666666.2405.peg.904	GSU0919	1	1	yes		221	961411	961632	39996022	Geobacter sulfurreducens PCA	hypothetical protein GSU0919	yes	1	GSU0919	100
fig|666666.2405.peg.905	GSU0739	0.146711	1	no		236	961667	961903	78223745	Geobacter metallireducens GS-15	hypothetical protein Gmet_2548	yes	0.359868	GSU0920	100
fig|666666.2405.peg.906	GSU0921	0.996154	1	no		389	962282	962671	39996024	Geobacter sulfurreducens PCA	ribonuclease, Rne/Rng family protein	yes	0.996154	GSU0921	100
fig|666666.2405.peg.907	GSU0921	0.956654	0.956654	yes		2036	962658	964694	39996024	Geobacter sulfurreducens PCA	ribonuclease, Rne/Rng family protein	yes	0.956654	GSU0921	98.8
fig|666666.2405.peg.908	GSU0922	0.967213	0.967213	yes		1937	964968	966905	39996025	Geobacter sulfurreducens PCA	ABC transporter, ATP-binding protein	yes	0.967213	GSU0922	96.1
fig|666666.2405.peg.909	GSU0923	0.992042	0.997347	yes		2318	967035	969353	39996026	Geobacter sulfurreducens PCA	ATP-dependent protease La	yes	0.992042	GSU0923	98.9
fig|666666.2405.peg.910	GSU0924	0.995859	0.997925	yes		764	969366	970130	39996027	Geobacter sulfurreducens PCA	ABC transporter, permease protein, putative	yes	0.995859	GSU0924	97.5
fig|666666.2405.peg.911	GSU0925	1	1	yes		764	970141	970905	39996028	Geobacter sulfurreducens PCA	ABC transporter, ATP-binding protein	yes	1	GSU0925	97.4
fig|666666.2405.peg.912	GSU0926	1	1	yes		1082	970921	972003	39996029	Geobacter sulfurreducens PCA	mce-related protein	yes	1	GSU0926	98.3
fig|666666.2405.peg.913	GSU0927	0.96054	0.994808	yes		1463	972079	973542	39996030	Geobacter sulfurreducens PCA	M16 family peptidase	yes	0.96054	GSU0927	97.4
fig|666666.2405.peg.914	GSU0928	0.960343	0.960343	yes		1436	973580	975016	39996031	Geobacter sulfurreducens PCA	M16 family peptidase	yes	0.960343	GSU0928	94.6
fig|666666.2405.peg.915	GSU0929	0.557792	1	yes		203	974937	975140	39996032	Geobacter sulfurreducens PCA	hypothetical protein GSU0929	yes	0.557792	GSU0929	100
fig|666666.2405.peg.916	GSU0930	1	1	no		524	975357	975881	39996033	Geobacter sulfurreducens PCA	sulfur transferase, putative, selenocysteine-containing	yes	1	GSU0930	100
fig|666666.2405.peg.917	GSU0930	0.994792	1	yes		575	976053	976628	39996033	Geobacter sulfurreducens PCA	sulfur transferase, putative, selenocysteine-containing	yes	0.994792	GSU0930	100
fig|666666.2405.peg.918	GSU0931	1	1	yes		905	976744	977649	39996034	Geobacter sulfurreducens PCA	rhodanese-like domain-containing protein	yes	1	GSU0931	100
fig|666666.2405.peg.919	GSU0932	1	1	yes		1250	977719	978969	39996035	Geobacter sulfurreducens PCA	uracil permease	yes	1	GSU0932	100
fig|666666.2405.peg.920	GSU0933	1	1	yes		629	978988	979617	39996036	Geobacter sulfurreducens PCA	uracil phosphoribosyltransferase	yes	1	GSU0933	99.8
fig|666666.2405.peg.921	GSU0934	1	1	yes		629	979810	980439	39996037	Geobacter sulfurreducens PCA	hypothetical protein GSU0934	yes	1	GSU0934	100
fig|666666.2405.peg.922	GSU0935	1	1	yes		1586	980496	982082	39996038	Geobacter sulfurreducens PCA	methyl-accepting chemotaxis protein, putative	yes	1	GSU0935	99.8
fig|666666.2405.peg.923	GSU0936	0.987234	0.987234	yes		695	982333	983028	39996039	Geobacter sulfurreducens PCA	glutamine amidotransferase, class I	yes	0.987234	GSU0936	99.6
fig|666666.2405.peg.924	GSU0937	1	1	yes		1151	983244	984395	39996040	Geobacter sulfurreducens PCA	trans-homoaconitate synthase	yes	1	GSU0937	100
fig|666666.2405.peg.925	GSU0938	0.998012	0.998012	yes		752	984743	985495	39996041	Geobacter sulfurreducens PCA	hypothetical protein GSU0938	yes	0.998012	GSU0938	99.9
fig|666666.2405.peg.926	GSU0939	1	1	yes		338	985547	985885	39996042	Geobacter sulfurreducens PCA	nitrogen regulatory protein P-II, putative	yes	1	GSU0939	100
fig|666666.2405.peg.927	GSU0940	1	1	yes		1469	985923	987392	39996043	Geobacter sulfurreducens PCA	ammonium transporter	yes	1	GSU0940	100
fig|666666.2405.peg.928	GSU0941	1	1	yes		746	987623	988369	39996044	Geobacter sulfurreducens PCA	sensor histidine kinase, putative	yes	1	GSU0941	100
fig|666666.2405.peg.929	GSU0942	1	1	yes		785	988486	989271	39996045	Geobacter sulfurreducens PCA	inositol-1-monophosphatase	yes	1	GSU0942	100
fig|666666.2405.peg.930	GSU0943	0.993852	0.993852	yes		734	989359	990093	39996046	Geobacter sulfurreducens PCA	hypothetical protein GSU0943	yes	0.993852	GSU0943	99.9
fig|666666.2405.peg.931	GSU2016	0.258511	1	no		125	990246	990371	108801180	Mycobacterium sp. MCS	carboxylesterase, type B	no	0.347872	GSU1213	66.2
fig|666666.2405.peg.932	GSU0944	0.937107	1	yes		1202	990360	991562	39996047	Geobacter sulfurreducens PCA	cystathionine beta-lyase	yes	0.937107	GSU0944	99.9
fig|666666.2405.peg.933	GSU0945	1	1	yes		1136	991578	992714	39996048	Geobacter sulfurreducens PCA	cystathionine beta-lyase	yes	1	GSU0945	100
fig|666666.2405.peg.934	GSU0946	1	1	yes		2528	992914	995442	39996049	Geobacter sulfurreducens PCA	sensory box/GGDEF family protein	yes	1	GSU0946	99.8
fig|666666.2405.peg.935	GSU0947	1	1	yes		704	995531	996235	39996050	Geobacter sulfurreducens PCA	ABC transporter, ATP-binding protein	yes	1	GSU0947	100
fig|666666.2405.peg.936	GSU0948	1	1	yes		1199	996253	997452	39996051	Geobacter sulfurreducens PCA	ABC transporter, permease protein, putative	yes	1	GSU0948	99.2
fig|666666.2405.peg.937	GSU0949	0.99458	0.99458	yes		1172	997449	998621	39996052	Geobacter sulfurreducens PCA	RND family efflux transporter MFP subunit	yes	0.99458	GSU0949	99.1
fig|666666.2405.peg.938	GSU0950	0.997534	0.997534	yes		1274	998618	999892	39996053	Geobacter sulfurreducens PCA	outer membrane efflux protein	yes	0.997534	GSU0950	99.6
fig|666666.2405.peg.939	GSU0951	0.994764	0.994764	yes		590	999959	1000549	39996054	Geobacter sulfurreducens PCA	TetR family transcriptional regulator	yes	0.994764	GSU0951	99.3
fig|666666.2405.peg.940	GSU0952	1	1	yes		1292	1000770	1002062	39996055	Geobacter sulfurreducens PCA	GGDEF domain-containing protein	yes	1	GSU0952	100
fig|666666.2405.peg.941	none	n/a	1	no		143	1003467	1003610	none	none	n/a	no	n/a	GSU0954	100
fig|666666.2405.peg.942	GSU0766	0.0386332	0.0375174	no		1073	1004488	1005561	52081892	Bacillus licheniformis ATCC 14580	hypothetical protein BL05341	no	0.387727	none	n/a
fig|666666.2405.peg.943	GSU0962	0.996192	0.996192	yes		1967	1006976	1008943	39996065	Geobacter sulfurreducens PCA	sensor histidine kinase	yes	0.996192	GSU0962	99.5
fig|666666.2405.peg.944	GSU0963	0.992274	0.994469	yes		1394	1008972	1010366	39996066	Geobacter sulfurreducens PCA	sigma-54 dependent DNA-binding response regulator	yes	0.992274	GSU0963	97.8
fig|666666.2405.peg.945	GSU0964	1	1	yes		191	1010876	1011067	39996068	Geobacter sulfurreducens PCA	hypothetical protein GSU0964	yes	1	GSU0965	100
fig|666666.2405.peg.946	GSU0966	1	1	yes		251	1011192	1011443	39996069	Geobacter sulfurreducens PCA	hypothetical protein GSU0966	yes	1	GSU0966	100
fig|666666.2405.peg.947	GSU0967	1	1	yes		1052	1011456	1012508	39996070	Geobacter sulfurreducens PCA	hypothetical protein GSU0967	yes	1	GSU0967	99.6
fig|666666.2405.peg.948	GSU0968	0.948634	0.948634	yes		1370	1012653	1014023	39996071	Geobacter sulfurreducens PCA	hypothetical protein GSU0968	yes	0.948634	GSU0968	94.2
fig|666666.2405.peg.949	GSU0969	0.959505	0.959505	yes		1352	1014187	1015539	39996072	Geobacter sulfurreducens PCA	carboxy-terminal processing protease	yes	0.959505	GSU0969	94.6
fig|666666.2405.peg.950	GSU0970	0.986862	0.987361	yes		2897	1015832	1018729	39996073	Geobacter sulfurreducens PCA	hypothetical protein GSU0970	yes	0.986862	GSU0970	98.8
fig|666666.2405.peg.951	GSU0971	1	1	yes		323	1018783	1019106	39996074	Geobacter sulfurreducens PCA	peptidyl-tRNA hydrolase domain-containing protein	yes	1	GSU0971	100
fig|666666.2405.peg.952	GSU0972	1	1	yes		2231	1019375	1021606	39996075	Geobacter sulfurreducens PCA	AAA family ATPase	yes	1	GSU0972	100
fig|666666.2405.peg.953	GSU0973	1	1	yes		596	1021620	1022216	39996076	Geobacter sulfurreducens PCA	hypothetical protein GSU0973	yes	1	GSU0973	100
fig|666666.2405.peg.954	GSU0974	0.998205	0.998205	yes		848	1022213	1023061	39996077	Geobacter sulfurreducens PCA	hypothetical protein GSU0974	yes	0.998205	GSU0974	99.9
fig|666666.2405.peg.955	GSU0975	0.999243	0.999243	yes		1982	1023140	1025122	39996078	Geobacter sulfurreducens PCA	phage tail sheath protein, putative	yes	0.999243	GSU0975	99.9
fig|666666.2405.peg.956	GSU0976	1	1	yes		437	1025163	1025600	39996079	Geobacter sulfurreducens PCA	hypothetical protein GSU0976	yes	1	GSU0976	100
fig|666666.2405.peg.957	GSU0977	1	1	yes		362	1025623	1025985	39996080	Geobacter sulfurreducens PCA	hypothetical protein GSU0977	yes	1	GSU0977	100
fig|666666.2405.peg.958	GSU0979	1	1	yes		434	1026221	1026655	39996082	Geobacter sulfurreducens PCA	hypothetical protein GSU0979	yes	1	GSU0979	100
fig|666666.2405.peg.959	GSU0980	1	1	yes		1190	1026659	1027849	39996083	Geobacter sulfurreducens PCA	hypothetical protein GSU0980	yes	1	GSU0980	100
fig|666666.2405.peg.960	GSU0981	1	1	yes		617	1027865	1028482	39996084	Geobacter sulfurreducens PCA	hypothetical protein GSU0981	yes	1	GSU0981	100
fig|666666.2405.peg.961	GSU0982	1	1	yes		1088	1028486	1029574	39996085	Geobacter sulfurreducens PCA	hypothetical protein GSU0982	yes	1	GSU0982	100
fig|666666.2405.peg.962	GSU0983	1	1	yes		656	1029561	1030217	39996086	Geobacter sulfurreducens PCA	hypothetical protein GSU0983	yes	1	GSU0983	100
fig|666666.2405.peg.963	GSU0984	0.900517	1	yes		113	1030229	1030342	39996087	Geobacter sulfurreducens PCA	hypothetical protein GSU0984	yes	0.900517	GSU0984	100
fig|666666.2405.peg.964	GSU0985	1	1	yes		296	1030449	1030745	39996088	Geobacter sulfurreducens PCA	hypothetical protein GSU0985	yes	1	GSU0985	100
fig|666666.2405.peg.965	GSU0986	1	1	yes		401	1030756	1031157	39996089	Geobacter sulfurreducens PCA	tail lysozyme, putative	yes	1	GSU0986	100
fig|666666.2405.peg.966	GSU0987	1	1	yes		3359	1031177	1034536	39996090	Geobacter sulfurreducens PCA	hypothetical protein GSU0987	yes	1	GSU0987	100
fig|666666.2405.peg.967	GSU0988	1	1	yes		2033	1034560	1036593	39996091	Geobacter sulfurreducens PCA	hypothetical protein GSU0988	yes	1	GSU0988	100
fig|666666.2405.peg.968	GSU0989	0.943713	1	yes		2009	1036609	1038618	39996092	Geobacter sulfurreducens PCA	NHL repeat-containing protein	yes	0.943713	GSU0989	100
fig|666666.2405.peg.969	GSU0990	1	1	yes		1886	1038740	1040626	39996093	Geobacter sulfurreducens PCA	hypothetical protein GSU0990	yes	1	GSU0990	100
fig|666666.2405.peg.970	GSU0991	1	1	yes		1265	1040623	1041888	39996094	Geobacter sulfurreducens PCA	glycosyl transferase, group 1 family protein	yes	1	GSU0991	100
fig|666666.2405.peg.971	GSU0992	0.99623	0.99623	yes		2792	1042110	1044902	39996095	Geobacter sulfurreducens PCA	hypothetical protein GSU0992	yes	0.99623	GSU0992	98.5
fig|666666.2405.peg.972	GSU0993	1	1	yes		395	1044916	1045311	39996096	Geobacter sulfurreducens PCA	hypothetical protein GSU0993	yes	1	GSU0993	99.7
fig|666666.2405.peg.973	GSU0994	1	1	yes		1625	1045433	1047058	39996097	Geobacter sulfurreducens PCA	fumarate hydratase, class I	yes	1	GSU0994	100
fig|666666.2405.peg.974	GSU0624	0.195238	1	no		179	1047062	1047241	none	none	n/a	no	n/a	GSU0995	100
fig|666666.2405.peg.975	GSU0996	1	1	yes		179	1047444	1047623	39996099	Geobacter sulfurreducens PCA	hypothetical protein GSU0996	yes	1	GSU0996	99.4
fig|666666.2405.peg.976	GSU0997	1	1	yes		815	1047669	1048484	39996100	Geobacter sulfurreducens PCA	formamidopyrimidine-DNA glycosylase	yes	1	GSU0997	100
fig|666666.2405.peg.977	GSU0998	1	1	yes		1370	1048616	1049986	39996101	Geobacter sulfurreducens PCA	replicative DNA helicase	yes	1	GSU0998	100
fig|666666.2405.peg.978	GSU0999	1	1	yes		809	1049976	1050785	39996102	Geobacter sulfurreducens PCA	UDP-N-acetylglucosamine acyltransferase	yes	1	GSU0999	100
fig|666666.2405.peg.979	GSU1000	1	1	yes		1307	1050871	1052178	39996103	Geobacter sulfurreducens PCA	hypothetical protein GSU1000	yes	1	GSU1000	100
fig|666666.2405.peg.980	GSU1216	0.253915	1	no		131	1052590	1052721	none	none	n/a	no	n/a	GSU1001	100
fig|666666.2405.peg.981	GSU1001	0.990291	1	yes		149	1052711	1052860	39996104	Geobacter sulfurreducens PCA	hypothetical protein GSU1001	yes	0.990291	GSU1001	100
fig|666666.2405.peg.982	GSU1002	1	1	yes		563	1053017	1053580	39996105	Geobacter sulfurreducens PCA	isochorismatase family protein	yes	1	GSU1002	100
fig|666666.2405.peg.983	GSU1003	1	1	yes		1445	1053597	1055042	39996106	Geobacter sulfurreducens PCA	nitrogen regulation protein NR(I)	yes	1	GSU1003	99.9
fig|666666.2405.peg.984	GSU1004	1	1	yes		1091	1055098	1056189	39996107	Geobacter sulfurreducens PCA	sensory box histidine kinase	yes	1	GSU1004	100
fig|666666.2405.peg.985	GSU1005	0.996885	0.996885	yes		977	1056186	1057163	39996108	Geobacter sulfurreducens PCA	dihydrouridine synthase family protein	yes	0.996885	GSU1005	99.9
fig|666666.2405.peg.986	GSU1397	0.225862	1	no		158	1057167	1057325	none	none	n/a	no	n/a	GSU1536	66.7
fig|666666.2405.peg.987	GSU1006	1	1	yes		248	1057357	1057605	39996109	Geobacter sulfurreducens PCA	hypothetical protein GSU1006	yes	1	GSU1006	100
fig|666666.2405.peg.988	GSU1007	1	1	yes		1652	1057637	1059289	39996110	Geobacter sulfurreducens PCA	GAF domain/HD domain-containing protein	yes	1	GSU1007	99.9
fig|666666.2405.peg.989	GSU1008	0.987854	0.987854	yes		770	1059435	1060205	39996111	Geobacter sulfurreducens PCA	enoyl-(acyl-carrier-protein) reductase	yes	0.987854	GSU1008	99.4
fig|666666.2405.peg.990	GSU1009	0.956482	0.99274	yes		1730	1060202	1061932	39996112	Geobacter sulfurreducens PCA	GTP-binding protein	yes	0.956482	GSU1009	99.6
fig|666666.2405.peg.991	GSU1010	0.993007	0.993007	yes		1520	1062077	1063597	39996113	Geobacter sulfurreducens PCA	Slt family transglycosylase	yes	0.993007	GSU1010	99.2
fig|666666.2405.peg.992	GSU1011	0.993789	0.993789	yes		728	1063646	1064374	39996114	Geobacter sulfurreducens PCA	hypothetical protein GSU1011	yes	0.993789	GSU1011	97.4
fig|666666.2405.peg.993	GSU1012	0.98072	0.98072	yes		1214	1064470	1065684	39996115	Geobacter sulfurreducens PCA	hypothetical protein GSU1012	yes	0.98072	GSU1012	95.8
fig|666666.2405.peg.994	GSU1013	0.967153	0.967153	yes		869	1065770	1066639	39996116	Geobacter sulfurreducens PCA	chemotaxis MotB protein, putative	yes	0.967153	GSU1013	95.7
fig|666666.2405.peg.995	GSU1014	0.915612	0.921941	yes		725	1066646	1067371	39996117	Geobacter sulfurreducens PCA	smr domain-containing protein	yes	0.915612	GSU1014	94.4
fig|666666.2405.peg.996	GSU1015	0.982517	0.982456	yes		422	1067402	1067824	39996118	Geobacter sulfurreducens PCA	hypothetical protein GSU1015	yes	0.982517	GSU1015	97.4
fig|666666.2405.peg.997	GSU1016	0.99905	0.99905	yes		1640	1067836	1069476	39996119	Geobacter sulfurreducens PCA	Trk family potassium uptake protein	yes	0.99905	GSU1016	98.6
fig|666666.2405.peg.998	GSU1017	1	1	yes		557	1069610	1070167	39996120	Geobacter sulfurreducens PCA	hypoxanthine-guanine phosphoribosyltransferase	yes	1	GSU1017	100
fig|666666.2405.peg.999	GSU1018	1	1	yes		551	1070225	1070776	39996121	Geobacter sulfurreducens PCA	hypothetical protein GSU1018	yes	1	GSU1018	100
fig|666666.2405.peg.1000	GSU1019	0.997616	0.997616	yes		1301	1071083	1072384	39996122	Geobacter sulfurreducens PCA	xanthine/uracil permease family protein	yes	0.997616	GSU1019	94.5
fig|666666.2405.peg.1001	GSU1021	0.997685	0.997685	yes		653	1072462	1073115	39996124	Geobacter sulfurreducens PCA	hypothetical protein GSU1021	yes	0.997685	GSU1021	99.7
fig|666666.2405.peg.1002	GSU1023	0.993282	0.993282	yes		1505	1073287	1074792	39996126	Geobacter sulfurreducens PCA	glycogen synthase	yes	0.993282	GSU1023	98.8
fig|666666.2405.peg.1003	GSU1024	1	1	yes		278	1074851	1075129	39996127	Geobacter sulfurreducens PCA	cytochrome c3	yes	1	GSU1024	100
fig|666666.2405.peg.1004	GSU1025	0.908163	0.908163	yes		602	1075311	1075913	39996128	Geobacter sulfurreducens PCA	hypothetical protein GSU1025	yes	0.908163	GSU1025	89.9
fig|666666.2405.peg.1005	GSU1026	0.952096	0.952096	yes		533	1075983	1076516	39996129	Geobacter sulfurreducens PCA	hypothetical protein GSU1026	yes	0.952096	GSU1026	92.9
fig|666666.2405.peg.1006	GSU1027	0.989983	0.989983	yes		884	1076526	1077410	39996130	Geobacter sulfurreducens PCA	glycosy hydrolase family protein	yes	0.989983	GSU1027	98.4
fig|666666.2405.peg.1007	GSU1028	0.977465	0.977465	yes		1034	1077398	1078432	39996131	Geobacter sulfurreducens PCA	peptidylarginine deiminase-related protein	yes	0.977465	GSU1028	96
fig|666666.2405.peg.1008	GSU1029	0.972603	0.972603	yes		1649	1078706	1080355	39996132	Geobacter sulfurreducens PCA	methyl-accepting chemotaxis protein	yes	0.972603	GSU1029	97
fig|666666.2405.peg.1009	GSU1030	0.995206	0.995206	yes		1649	1080544	1082193	39996133	Geobacter sulfurreducens PCA	methyl-accepting chemotaxis protein	yes	0.995206	GSU1030	99.6
fig|666666.2405.peg.1010	GSU1032	1	1	yes		1937	1082451	1084388	39996135	Geobacter sulfurreducens PCA	methyl-accepting chemotaxis protein	yes	1	GSU1032	99.8
fig|666666.2405.peg.1011	GSU1033	0.841912	0.841912	yes		1253	1084609	1085862	39996136	Geobacter sulfurreducens PCA	methyl-accepting chemotaxis protein	yes	0.841912	GSU1033	98.6
fig|666666.2405.peg.1012	GSU1033	0.979253	0.987448	no		389	1085822	1086211	39996136	Geobacter sulfurreducens PCA	methyl-accepting chemotaxis protein	yes	0.979253	GSU1033	92.8
fig|666666.2405.peg.1013	GSU1033	0.346742	0.950925	no		1988	1086425	1088413	189424107	Geobacter lovleyi SZ	methyl-accepting chemotaxis sensory transducer	yes	0.522124	GSU1034	92.3
fig|666666.2405.peg.1014	GSU1035	0.964809	0.964809	yes		1649	1088455	1090104	39996137	Geobacter sulfurreducens PCA	methyl-accepting chemotaxis protein	yes	0.964809	GSU1035	93.5
fig|666666.2405.peg.1015	GSU1036	0.964055	0.964945	yes		1661	1090160	1091821	39996138	Geobacter sulfurreducens PCA	sensor histidine kinase	yes	0.964055	GSU1036	95.9
fig|666666.2405.peg.1016	GSU1037	0.995521	0.995521	yes		2360	1092356	1094716	39996139	Geobacter sulfurreducens PCA	sensory box/response regulator	yes	0.995521	GSU1037	98.9
fig|666666.2405.peg.1017	GSU1038	1	1	yes		1541	1094895	1096436	39996140	Geobacter sulfurreducens PCA	sensory box histidine kinase/response regulator	yes	1	GSU1038	100
fig|666666.2405.peg.1018	GSU1039	1	1	yes		1700	1096433	1098133	39996141	Geobacter sulfurreducens PCA	sigma-54 dependent DNA-binding response regulator	yes	1	GSU1039	99.9
fig|666666.2405.peg.1019	GSU1041	1	1	yes		1625	1098349	1099974	39996143	Geobacter sulfurreducens PCA	methyl-accepting chemotaxis protein	yes	1	GSU1041	100
fig|666666.2405.peg.1020	GSU1042	1	1	yes		404	1100034	1100438	39996144	Geobacter sulfurreducens PCA	hypothetical protein GSU1042	yes	1	GSU1042	100
fig|666666.2405.peg.1021	GSU1043	1	1	yes		2303	1100420	1102723	39996145	Geobacter sulfurreducens PCA	sensory box histidine kinase	yes	1	GSU1043	100
fig|666666.2405.peg.1022	GSU1044	1	1	yes		875	1103026	1103901	39996146	Geobacter sulfurreducens PCA	mutT/nudix family protein	yes	1	GSU1044	100
fig|666666.2405.peg.1023	GSU1045	1	1	yes		440	1103964	1104404	39996147	Geobacter sulfurreducens PCA	hypothetical protein GSU1045	yes	1	GSU1045	100
fig|666666.2405.peg.1024	GSU1046	0.994966	0.994966	yes		884	1104418	1105302	39996148	Geobacter sulfurreducens PCA	hypothetical protein GSU1046	yes	0.994966	GSU1046	99.7
fig|666666.2405.peg.1025	GSU1047	0.870603	0.870603	yes		1187	1105299	1106486	39996149	Geobacter sulfurreducens PCA	hypothetical protein GSU1047	yes	0.870603	GSU1047	96.7
fig|666666.2405.peg.1026	GSU1048	1	1	yes		485	1106597	1107082	39996150	Geobacter sulfurreducens PCA	SecC motif-containing protein	yes	1	GSU1048	100
fig|666666.2405.peg.1027	GSU1049	0.997118	1	yes		1010	1107151	1108161	39996151	Geobacter sulfurreducens PCA	ribonuclease Z	yes	0.997118	GSU1049	100
fig|666666.2405.peg.1028	GSU1050	1	1	yes		1349	1108340	1109689	39996152	Geobacter sulfurreducens PCA	sensory box histidine kinase	yes	1	GSU1050	99.9
fig|666666.2405.peg.1029	GSU1051	1	1	yes		341	1109869	1110210	39996153	Geobacter sulfurreducens PCA	hypothetical protein GSU1051	yes	1	GSU1051	100
fig|666666.2405.peg.1030	GSU1052	0.994975	0.994975	yes		908	1110231	1111139	39996154	Geobacter sulfurreducens PCA	alpha/beta fold family hydrolase	yes	0.994975	GSU1052	99.9
fig|666666.2405.peg.1031	GSU1053	1	1	yes		1061	1111149	1112210	39996155	Geobacter sulfurreducens PCA	sensory box protein	yes	1	GSU1053	100
fig|666666.2405.peg.1032	GSU1054	1	1	yes		257	1112197	1112454	39996156	Geobacter sulfurreducens PCA	hypothetical protein GSU1054	yes	1	GSU1054	100
fig|666666.2405.peg.1033	GSU1055	1	1	yes		1115	1112503	1113618	39996157	Geobacter sulfurreducens PCA	hypothetical protein GSU1055	yes	1	GSU1055	100
fig|666666.2405.peg.1034	GSU1056	1	1	yes		401	1113736	1114137	39996158	Geobacter sulfurreducens PCA	hypothetical protein GSU1056	yes	1	GSU1056	100
fig|666666.2405.peg.1035	GSU1057	0.907534	0.993127	yes		443	1114168	1114611	39996159	Geobacter sulfurreducens PCA	hypothetical protein GSU1057	yes	0.907534	GSU1057	99.8
fig|666666.2405.peg.1036	GSU1058	0.998682	0.998682	yes		1157	1114760	1115917	39996160	Geobacter sulfurreducens PCA	succinyl-CoA synthase, beta subunit	yes	0.998682	GSU1058	99.9
fig|666666.2405.peg.1037	GSU1059	0.998276	0.998276	yes		875	1116006	1116881	39996161	Geobacter sulfurreducens PCA	succinyl-CoA synthase, alpha subunit	yes	0.998276	GSU1059	99.8
fig|666666.2405.peg.1038	GSU1060	1	1	yes		851	1116945	1117796	39996162	Geobacter sulfurreducens PCA	hypothetical protein GSU1060	yes	1	GSU1060	100
fig|666666.2405.peg.1039	GSU1061	1	1	yes		1139	1118071	1119210	39996163	Geobacter sulfurreducens PCA	aspartate aminotransferase	yes	1	GSU1061	100
fig|666666.2405.peg.1040	GSU1062	0.993902	0.993902	yes		725	1119463	1120188	39996164	Geobacter sulfurreducens PCA	cytochrome c, putative	yes	0.993902	GSU1062	99.9
fig|666666.2405.peg.1041	GSU1063	0.915709	1	yes		398	1120444	1120842	39996165	Geobacter sulfurreducens PCA	hypothetical protein GSU1063	yes	0.915709	GSU1063	100
fig|666666.2405.peg.1042	GSU1064	0.87024	1	yes		1076	1120851	1121927	39996166	Geobacter sulfurreducens PCA	hypothetical protein GSU1064	yes	0.87024	GSU1064	100
fig|666666.2405.peg.1043	GSU1065	1	1	yes		518	1121941	1122459	39996167	Geobacter sulfurreducens PCA	hypothetical protein GSU1065	yes	1	GSU1065	100
fig|666666.2405.peg.1044	GSU1066	1	1	yes		1997	1123518	1125515	39996168	Geobacter sulfurreducens PCA	hypothetical protein GSU1066	yes	1	GSU1066	100
fig|666666.2405.peg.1045	GSU1067	1	1	yes		1208	1125521	1126729	39996169	Geobacter sulfurreducens PCA	hypothetical protein GSU1067	yes	1	GSU1067	100
fig|666666.2405.peg.1046	GSU1068	0.888889	0.996825	yes		1967	1126815	1128782	39996170	Geobacter sulfurreducens PCA	sodium/solute symporter family protein	yes	0.888889	GSU1068	99.7
fig|666666.2405.peg.1047	GSU1069	0.995327	0.995327	yes		308	1128798	1129106	39996171	Geobacter sulfurreducens PCA	hypothetical protein GSU1069	yes	0.995327	GSU1069	99.4
fig|666666.2405.peg.1048	GSU1070	0.890205	0.999209	yes		1973	1129714	1131687	39996172	Geobacter sulfurreducens PCA	sodium/solute symporter family protein	yes	0.890205	GSU1070	99.4
fig|666666.2405.peg.1049	GSU1071	1	1	yes		308	1131699	1132007	39996173	Geobacter sulfurreducens PCA	hypothetical protein GSU1071	yes	1	GSU1071	99.7
fig|666666.2405.peg.1050	GSU1072	1	1	yes		770	1132136	1132906	39996174	Geobacter sulfurreducens PCA	IclR family transcriptional regulator	yes	1	GSU1072	100
fig|666666.2405.peg.1051	GSU1073	1	1	yes		287	1133433	1133720	39996175	Geobacter sulfurreducens PCA	hypothetical protein GSU1073	yes	1	GSU1073	100
fig|666666.2405.peg.1052	GSU1074	1	1	yes		743	1133984	1134727	39996176	Geobacter sulfurreducens PCA	hypothetical protein GSU1074	yes	1	GSU1074	100
fig|666666.2405.peg.1053	GSU1075	1	1	yes		494	1134841	1135335	39996177	Geobacter sulfurreducens PCA	crossover junction endodeoxyribonuclease RuvC	yes	1	GSU1075	100
fig|666666.2405.peg.1054	GSU1076	1	1	yes		599	1135332	1135931	39996178	Geobacter sulfurreducens PCA	Holliday junction DNA helicase RuvA	yes	1	GSU1076	100
fig|666666.2405.peg.1055	GSU1077	1	1	yes		1016	1135935	1136951	39996179	Geobacter sulfurreducens PCA	Holliday junction DNA helicase B	yes	1	GSU1077	100
fig|666666.2405.peg.1056	GSU1078	1	1	yes		728	1136965	1137693	39996180	Geobacter sulfurreducens PCA	chromosomal replication initiator protein DnaA, truncation	yes	1	GSU1078	100
fig|666666.2405.peg.1057	GSU1079	1	1	yes		701	1137994	1138695	39996181	Geobacter sulfurreducens PCA	hypothetical protein GSU1079	yes	1	GSU1079	100
fig|666666.2405.peg.1058	GSU1081	1	1	yes		542	1138887	1139429	39996183	Geobacter sulfurreducens PCA	hypothetical protein GSU1081	yes	1	GSU1081	100
fig|666666.2405.peg.1059	GSU1082	1	1	yes		212	1139429	1139641	39996184	Geobacter sulfurreducens PCA	hypothetical protein GSU1082	yes	1	GSU1082	100
fig|666666.2405.peg.1060	GSU1083	0.997187	1	yes		1058	1139756	1140814	39996185	Geobacter sulfurreducens PCA	hypothetical protein GSU1083	yes	0.997187	GSU1083	100
fig|666666.2405.peg.1061	GSU1084	1	1	yes		719	1140818	1141537	39996186	Geobacter sulfurreducens PCA	hypothetical protein GSU1084	yes	1	GSU1084	99.9
fig|666666.2405.peg.1062	GSU1085	1	1	yes		977	1141537	1142514	39996187	Geobacter sulfurreducens PCA	hypothetical protein GSU1085	yes	1	GSU1085	100
fig|666666.2405.peg.1063	GSU1086	0.958621	1	yes		653	1142507	1143160	39996188	Geobacter sulfurreducens PCA	hypothetical protein GSU1086	yes	0.958621	GSU1086	100
fig|666666.2405.peg.1064	GSU1087	1	1	yes		317	1143244	1143561	39996189	Geobacter sulfurreducens PCA	hypothetical protein GSU1087	yes	1	GSU1087	100
fig|666666.2405.peg.1065	GSU1088	1	1	yes		1685	1143555	1145240	39996190	Geobacter sulfurreducens PCA	ubiquinone biosynthesis protein AarF, putative	yes	1	GSU1088	99.6
fig|666666.2405.peg.1066	GSU1089	1	1	yes		1106	1145248	1146354	39996191	Geobacter sulfurreducens PCA	iron-sulfur cluster-binding protein	yes	1	GSU1089	100
fig|666666.2405.peg.1067	GSU1090	1	1	yes		737	1146516	1147253	39996192	Geobacter sulfurreducens PCA	signal transduction protein-related protein	yes	1	GSU1090	100
fig|666666.2405.peg.1068	GSU1092	0.959259	0.959259	yes		1610	1148338	1149948	39996194	Geobacter sulfurreducens PCA	GH3 auxin-responsive promoter family protein	yes	0.959259	GSU1092	99.5
fig|666666.2405.peg.1069	GSU1093	0.994366	0.994366	yes		1085	1149945	1151030	39996195	Geobacter sulfurreducens PCA	hypothetical protein GSU1093	yes	0.994366	GSU1093	99.7
fig|666666.2405.peg.1070	GSU1094	0.873016	0.873016	yes		131	1151062	1151193	39996196	Geobacter sulfurreducens PCA	hypothetical protein GSU1094	yes	0.873016	GSU1094	89.4
fig|666666.2405.peg.1071	GSU1095	0.982533	0.997817	yes		698	1151366	1152064	39996197	Geobacter sulfurreducens PCA	phosphate transport system regulatory protein PhoU	yes	0.982533	GSU1095	98.8
fig|666666.2405.peg.1072	GSU1096	0.996139	0.996139	yes		779	1152084	1152863	39996198	Geobacter sulfurreducens PCA	phosphate ABC transporter, ATP-binding protein	yes	0.996139	GSU1096	98.3
fig|666666.2405.peg.1073	GSU1097	1	1	yes		920	1152920	1153840	39996199	Geobacter sulfurreducens PCA	phosphate ABC transporter, permease protein	yes	1	GSU1097	97.9
fig|666666.2405.peg.1074	GSU1098	0.996835	0.996835	yes		977	1153840	1154817	39996200	Geobacter sulfurreducens PCA	phosphate ABC transporter, permease protein	yes	0.996835	GSU1098	97.4
fig|666666.2405.peg.1075	GSU1099	0.995595	0.995595	yes		1028	1154940	1155968	39996201	Geobacter sulfurreducens PCA	phosphate ABC transporter, periplasmic phosphate-binding protein	yes	0.995595	GSU1099	96.2
fig|666666.2405.peg.1076	GSU1100	1	1	yes		437	1156134	1156571	39996202	Geobacter sulfurreducens PCA	hypothetical protein GSU1100	yes	1	GSU1100	97.9
fig|666666.2405.peg.1077	GSU1101	0.896368	0.987578	yes		1769	1156759	1158528	39996203	Geobacter sulfurreducens PCA	sensory box histidine kinase	yes	0.896368	GSU1101	96.2
fig|666666.2405.peg.1078	GSU1102	1	1	yes		677	1158528	1159205	39996204	Geobacter sulfurreducens PCA	DNA-binding response regulator	yes	1	GSU1102	96.2
fig|666666.2405.peg.1079	GSU1103	1	1	yes		1658	1159660	1161318	39996205	Geobacter sulfurreducens PCA	acyl-CoA synthetase	yes	1	GSU1103	99.9
fig|666666.2405.peg.1080	GSU1104	1	1	yes		146	1161332	1161478	39996206	Geobacter sulfurreducens PCA	hypothetical protein GSU1104	yes	1	GSU1104	99.3
fig|666666.2405.peg.1081	GSU1105	0.998708	1	yes		1169	1161533	1162702	39996207	Geobacter sulfurreducens PCA	xaa-pro dipeptidase	yes	0.998708	GSU1105	99.8
fig|666666.2405.peg.1082	GSU1106	1	1	yes		1325	1163080	1164405	39996208	Geobacter sulfurreducens PCA	type I citrate synthase	yes	1	GSU1106	100
fig|666666.2405.peg.1083	GSU1107	1	1	yes		500	1164534	1165034	39996209	Geobacter sulfurreducens PCA	hypothetical protein GSU1107	yes	1	GSU1107	100
fig|666666.2405.peg.1084	GSU1108	1	1	yes		1427	1165210	1166637	39996210	Geobacter sulfurreducens PCA	aldehyde dehydrogenase family protein	yes	1	GSU1108	100
fig|666666.2405.peg.1085	GSU1537	0.302308	1	no		197	1166824	1167021	78223883	Geobacter metallireducens GS-15	hypothetical protein Gmet_2687	yes	0.846154	GSU1109	100
fig|666666.2405.peg.1086	GSU1110	1	1	yes		413	1167161	1167574	39996212	Geobacter sulfurreducens PCA	nucleoside diphosphate kinase	yes	1	GSU1110	100
fig|666666.2405.peg.1087	GSU1111	1	1	yes		1073	1167650	1168723	39996213	Geobacter sulfurreducens PCA	hypothetical protein GSU1111	yes	1	GSU1111	100
fig|666666.2405.peg.1088	GSU1112	1	1	yes		860	1168725	1169585	39996214	Geobacter sulfurreducens PCA	methylthioadenosine phosphorylase	yes	1	GSU1112	100
fig|666666.2405.peg.1089	GSU1113	1	1	yes		941	1169596	1170537	39996215	Geobacter sulfurreducens PCA	carbohydrate kinase	yes	1	GSU1113	99.9
fig|666666.2405.peg.1090	GSU1114	1	1	yes		719	1170686	1171405	39996216	Geobacter sulfurreducens PCA	TPR domain-containing protein	yes	1	GSU1114	100
fig|666666.2405.peg.1091	GSU1115	1	1	yes		854	1171415	1172269	39996217	Geobacter sulfurreducens PCA	transcriptional regulator, putative	yes	1	GSU1115	99.9
fig|666666.2405.peg.1092	GSU1116	1	1	yes		701	1172364	1173065	39996218	Geobacter sulfurreducens PCA	hypothetical protein GSU1116	yes	1	GSU1116	99.9
fig|666666.2405.peg.1093	GSU1117	1	1	yes		383	1173129	1173512	39996219	Geobacter sulfurreducens PCA	response regulator	yes	1	GSU1117	100
fig|666666.2405.peg.1094	GSU1118	1	1	yes		449	1173538	1173987	39996220	Geobacter sulfurreducens PCA	universal stress protein	yes	1	GSU1118	100
fig|666666.2405.peg.1095	GSU1119	1	1	yes		1187	1174122	1175309	39996221	Geobacter sulfurreducens PCA	sensor histidine kinase/response regulator	yes	1	GSU1119	100
fig|666666.2405.peg.1096	GSU1120	1	1	yes		404	1175386	1175790	39996222	Geobacter sulfurreducens PCA	response regulator	yes	1	GSU1120	100
fig|666666.2405.peg.1097	GSU1121	0.999054	0.999054	yes		1601	1175800	1177401	39996223	Geobacter sulfurreducens PCA	hypothetical protein GSU1121	yes	0.999054	GSU1121	99.9
fig|666666.2405.peg.1098	GSU1122	1	1	yes		1127	1177398	1178525	39996224	Geobacter sulfurreducens PCA	HD domain-containing protein	yes	1	GSU1122	100
fig|666666.2405.peg.1099	GSU1123	1	1	yes		629	1178555	1179184	39996225	Geobacter sulfurreducens PCA	metallo-beta-lactamase family protein	yes	1	GSU1123	100
fig|666666.2405.peg.1100	GSU1124	1	1	yes		1199	1179229	1180428	39996226	Geobacter sulfurreducens PCA	phosphopantothenoylcysteine decarboxylase/phosphopantothenate--cysteine ligase	yes	1	GSU1124	100
fig|666666.2405.peg.1101	GSU1125	1	1	yes		905	1180445	1181350	39996227	Geobacter sulfurreducens PCA	hypothetical protein GSU1125	yes	1	GSU1125	100
fig|666666.2405.peg.1102	GSU1126	0.963115	1	yes		731	1181396	1182127	39996228	Geobacter sulfurreducens PCA	phage SPO1 DNA polymerase-related protein	yes	0.963115	GSU1126	100
fig|666666.2405.peg.1103	GSU1127	1	1	yes		380	1182134	1182514	39996229	Geobacter sulfurreducens PCA	hypothetical protein GSU1127	yes	1	GSU1127	100
fig|666666.2405.peg.1104	GSU1128	0.948882	1	yes		464	1182557	1183021	39996230	Geobacter sulfurreducens PCA	hypothetical protein GSU1128	yes	0.948882	GSU1128	100
fig|666666.2405.peg.1105	GSU1129	1	1	yes		1361	1183175	1184536	39996231	Geobacter sulfurreducens PCA	sigma-54 dependent DNA-binding response regulator	yes	1	GSU1129	100
fig|666666.2405.peg.1106	GSU1130	1	1	yes		3527	1184686	1188213	39996232	Geobacter sulfurreducens PCA	chromosome segregation SMC protein, putative	yes	1	GSU1130	100
fig|666666.2405.peg.1107	GSU1131	1	1	yes		359	1188233	1188592	39996233	Geobacter sulfurreducens PCA	hypothetical protein GSU1131	yes	1	GSU1131	100
fig|666666.2405.peg.1108	GSU1132	1	1	yes		1052	1188594	1189646	39996234	Geobacter sulfurreducens PCA	cell division protein FtsY	yes	1	GSU1132	100
fig|666666.2405.peg.1109	GSU1133	1	1	yes		176	1189708	1189884	39996235	Geobacter sulfurreducens PCA	hypothetical protein GSU1133	yes	1	GSU1133	99.4
fig|666666.2405.peg.1110	GSU1134	1	1	yes		287	1189884	1190171	39996236	Geobacter sulfurreducens PCA	hypothetical protein GSU1134	yes	1	GSU1134	100
fig|666666.2405.peg.1111	GSU1136	1	1	yes		536	1190580	1191116	39996238	Geobacter sulfurreducens PCA	5-formyltetrahydrofolate cyclo-ligase family protein	yes	1	GSU1136	100
fig|666666.2405.peg.1112	GSU1137	1	1	yes		1562	1191144	1192706	39996239	Geobacter sulfurreducens PCA	KH domain-containing protein	yes	1	GSU1137	100
fig|666666.2405.peg.1113	GSU1138	1	1	yes		788	1192696	1193484	39996240	Geobacter sulfurreducens PCA	Ser/Thr protein phosphatase family protein	yes	1	GSU1138	100
fig|666666.2405.peg.1114	GSU1139	1	1	yes		1211	1193502	1194713	39996241	Geobacter sulfurreducens PCA	tyrosyl-tRNA synthetase	yes	1	GSU1139	100
fig|666666.2405.peg.1115	GSU0654	0.868421	1	no		230	1200278	1200508	39995760	Geobacter sulfurreducens PCA	thiF family protein	yes	0.868421	GSU0654	100
fig|666666.2405.peg.1116	GSU1140	1	1	yes		2183	1200618	1202801	39996242	Geobacter sulfurreducens PCA	methyl-accepting chemotaxis protein	yes	1	GSU1140	100
fig|666666.2405.peg.1117	GSU1141	0.964753	0.964753	yes		1589	1202887	1204476	39996243	Geobacter sulfurreducens PCA	methyl-accepting chemotaxis protein	yes	0.964753	GSU1141	95.5
fig|666666.2405.peg.1118	GSU1142	1	1	yes		494	1204615	1205109	39996244	Geobacter sulfurreducens PCA	purine-binding chemotaxis protein CheW	yes	1	GSU1142	100
fig|666666.2405.peg.1119	GSU1143	1	1	yes		863	1205143	1206006	39996245	Geobacter sulfurreducens PCA	chemotaxis protein methyltransferase CheR	yes	1	GSU1143	100
fig|666666.2405.peg.1120	GSU1718	0.291774	1	no		113	1206035	1206148	none	none	n/a	no	n/a	GSU1144	100
fig|666666.2405.peg.1121	GSU1144	1	1	yes		266	1206219	1206485	39996246	Geobacter sulfurreducens PCA	chemotaxis protein CheD, putative	yes	1	GSU1144	100
fig|666666.2405.peg.1122	GSU1145	1	1	yes		1064	1206514	1207578	39996247	Geobacter sulfurreducens PCA	protein-glutamate methylesterase	yes	1	GSU1145	100
fig|666666.2405.peg.1123	GSU1146	0.998347	1	yes		926	1207865	1208791	39996248	Geobacter sulfurreducens PCA	hypothetical protein GSU1146	yes	0.998347	GSU1146	100
fig|666666.2405.peg.1124	GSU1147	0.998397	1	yes		959	1208927	1209886	39996249	Geobacter sulfurreducens PCA	hypothetical protein GSU1147	yes	0.998397	GSU1147	100
fig|666666.2405.peg.1125	GSU1148	0.947115	1	yes		1919	1209942	1211861	39996250	Geobacter sulfurreducens PCA	sensor histidine kinase	yes	0.947115	GSU1148	100
fig|666666.2405.peg.1126	GSU1149	1	1	yes		1235	1211934	1213169	39996251	Geobacter sulfurreducens PCA	EAL domain-containing protein	yes	1	GSU1149	100
fig|666666.2405.peg.1127	GSU1150	1	1	yes		1427	1213279	1214706	39996252	Geobacter sulfurreducens PCA	oxidative cyclase-related protein	yes	1	GSU1150	100
fig|666666.2405.peg.1128	GSU1151	1	1	yes		866	1214717	1215583	39996253	Geobacter sulfurreducens PCA	hypothetical protein GSU1151	yes	1	GSU1151	100
fig|666666.2405.peg.1129	GSU1152	1	1	yes		380	1215576	1215956	39996254	Geobacter sulfurreducens PCA	hypothetical protein GSU1152	yes	1	GSU1152	100
fig|666666.2405.peg.1130	GSU1153	1	1	yes		1676	1216034	1217710	39996255	Geobacter sulfurreducens PCA	OMP85 family outer membrane protein	yes	1	GSU1153	100
fig|666666.2405.peg.1131	GSU1154	0.99834	0.99834	yes		14141	1217719	1231860	39996256	Geobacter sulfurreducens PCA	surface protein	yes	0.99834	GSU1154	99.9
fig|666666.2405.peg.1132	GSU1155	1	1	yes		371	1232072	1232443	39996257	Geobacter sulfurreducens PCA	glutaredoxin family protein	yes	1	GSU1155	100
fig|666666.2405.peg.1133	GSU1156	1	1	yes		1385	1232536	1233921	39996258	Geobacter sulfurreducens PCA	asparaginyl-tRNA synthetase	yes	1	GSU1156	100
fig|666666.2405.peg.1134	GSU1157	1	1	yes		281	1233956	1234237	39996259	Geobacter sulfurreducens PCA	hypothetical protein GSU1157	yes	1	GSU1157	100
fig|666666.2405.peg.1135	GSU1158	1	1	yes		578	1234384	1234962	39996260	Geobacter sulfurreducens PCA	superoxide dismutase	yes	1	GSU1158	100
fig|666666.2405.peg.1136	GSU1159	1	1	yes		503	1235068	1235571	39996261	Geobacter sulfurreducens PCA	PfpI family intracellular peptidase	yes	1	GSU1159	100
fig|666666.2405.peg.1137	GSU1160	1	1	yes		413	1235583	1235996	39996262	Geobacter sulfurreducens PCA	hypothetical protein GSU1160	yes	1	GSU1160	100
fig|666666.2405.peg.1138	GSU1161	1	1	yes		1214	1236075	1237289	39996263	Geobacter sulfurreducens PCA	RND family efflux transporter MFP subunit	yes	1	GSU1161	100
fig|666666.2405.peg.1139	GSU1162	1	1	yes		695	1237290	1237985	39996264	Geobacter sulfurreducens PCA	ABC transporter, ATP-binding protein	yes	1	GSU1162	100
fig|666666.2405.peg.1140	GSU1163	0.997361	0.997361	yes		1157	1237989	1239146	39996265	Geobacter sulfurreducens PCA	ABC transporter, permease protein	yes	0.997361	GSU1163	99.7
fig|666666.2405.peg.1141	GSU1164	1	1	yes		1163	1239146	1240309	39996266	Geobacter sulfurreducens PCA	ABC transporter, permease protein	yes	1	GSU1164	99.9
fig|666666.2405.peg.1142	GSU1165	0.73082	0.998016	yes		2345	1240319	1242664	78223607	Geobacter metallireducens GS-15	phosphoenolpyruvate--protein phosphotransferase	yes	0.767857	GSU1165	99.5
fig|666666.2405.peg.1143	GSU1166	1	1	yes		800	1242831	1243631	39996268	Geobacter sulfurreducens PCA	TPR domain-containing protein	yes	1	GSU1166	100
fig|666666.2405.peg.1144	GSU1167	1	1	yes		350	1243715	1244065	39996269	Geobacter sulfurreducens PCA	hypothetical protein GSU1167	yes	1	GSU1167	100
fig|666666.2405.peg.1145	GSU1168	1	1	yes		518	1244300	1244818	39996270	Geobacter sulfurreducens PCA	hypothetical protein GSU1168	yes	1	GSU1168	100
fig|666666.2405.peg.1146	GSU1169	1	1	yes		638	1244835	1245473	39996271	Geobacter sulfurreducens PCA	hypothetical protein GSU1169	yes	1	GSU1169	100
fig|666666.2405.peg.1147	GSU1171	0.926593	1	yes		2132	1245646	1247778	39996273	Geobacter sulfurreducens PCA	hypothetical protein GSU1171	yes	0.926593	GSU1171	100
fig|666666.2405.peg.1148	GSU1172	1	1	yes		1565	1247853	1249418	39996274	Geobacter sulfurreducens PCA	virulence factor mviN protein	yes	1	GSU1172	100
fig|666666.2405.peg.1149	GSU1173	0.80791	0.80791	yes		542	1249415	1249957	39996275	Geobacter sulfurreducens PCA	methylated-DNA--protein-cysteine methyltransferase, putative	yes	0.80791	GSU1173	99.8
fig|666666.2405.peg.1150	GSU1174	1	1	yes		791	1250241	1251032	39996276	Geobacter sulfurreducens PCA	nucleoside triphosphate pyrophosphohydrolase	yes	1	GSU1174	100
fig|666666.2405.peg.1151	GSU1175	0.996005	0.996005	yes		1106	1251101	1252207	39996277	Geobacter sulfurreducens PCA	queuine tRNA-ribosyltransferase	yes	0.996005	GSU1175	99.8
fig|666666.2405.peg.1152	GSU1176	0.995381	0.995381	yes		662	1252741	1253403	39996278	Geobacter sulfurreducens PCA	fumarate reductase, cytochrome b subunit, putative	yes	0.995381	GSU1176	99.8
fig|666666.2405.peg.1153	GSU1177	1	1	yes		1847	1253480	1255327	39996279	Geobacter sulfurreducens PCA	succinate dehydrogenase flavoprotein subunit	yes	1	GSU1177	99.8
fig|666666.2405.peg.1154	GSU1178	1	1	yes		761	1255327	1256088	39996280	Geobacter sulfurreducens PCA	succinate dehydrogenase/fumarate reductase iron-sulfur subunit	yes	1	GSU1178	100
fig|666666.2405.peg.1155	GSU3296	0.125543	0.847826	no		254	1256116	1256370	118090125	Gallus gallus	PREDICTED: similar to vascular endothelial growth factor C isoform 1	no	0.194565	GSU2486	59
fig|666666.2405.peg.1156	GSU1179	1	1	yes		917	1256392	1257309	39996281	Geobacter sulfurreducens PCA	hypothetical protein GSU1179	yes	1	GSU1179	99.9
fig|666666.2405.peg.1157	GSU1180	1	1	yes		1853	1257476	1259329	39996282	Geobacter sulfurreducens PCA	cell division protein FtsH	yes	1	GSU1180	100
fig|666666.2405.peg.1158	GSU1181	1	1	yes		164	1259334	1259498	39996283	Geobacter sulfurreducens PCA	hypothetical protein GSU1181	yes	1	GSU1181	100
fig|666666.2405.peg.1159	GSU1182	0.981043	0.998104	yes		1508	1259589	1261097	39996284	Geobacter sulfurreducens PCA	4-alpha-glucanotransferase	yes	0.981043	GSU1182	99.9
fig|666666.2405.peg.1160	GSU1183	1	1	yes		1286	1261225	1262511	39996285	Geobacter sulfurreducens PCA	O-acetyl-L-homoserine sulfhydrylase	yes	1	GSU1183	100
fig|666666.2405.peg.1161	GSU1184	0.869469	1	yes		662	1262518	1263180	39996286	Geobacter sulfurreducens PCA	hypothetical protein GSU1184	yes	0.869469	GSU1184	100
fig|666666.2405.peg.1162	GSU1185	1	1	yes		488	1263591	1264079	39996287	Geobacter sulfurreducens PCA	hypothetical protein GSU1185	yes	1	GSU1185	100
fig|666666.2405.peg.1163	GSU1188	0.653846	0.874126	yes		839	1264668	1265507	78223588	Geobacter metallireducens GS-15	rhomboid-like protein	yes	0.807692	GSU1188	100
fig|666666.2405.peg.1164	GSU1189	1	1	yes		950	1265522	1266472	39996291	Geobacter sulfurreducens PCA	M48 family peptidase	yes	1	GSU1189	100
fig|666666.2405.peg.1165	GSU1190	1	1	yes		1034	1266477	1267511	39996292	Geobacter sulfurreducens PCA	tRNA 2-selenouridine synthase	yes	1	GSU1190	100
fig|666666.2405.peg.1166	GSU1192	1	1	yes		329	1267832	1268161	39996294	Geobacter sulfurreducens PCA	hypothetical protein GSU1192	yes	1	GSU1192	100
fig|666666.2405.peg.1167	GSU1193	1	1	yes		1286	1268274	1269560	39996295	Geobacter sulfurreducens PCA	ketose-bisphosphate aldolase family protein	yes	1	GSU1193	99.9
fig|666666.2405.peg.1168	GSU1194	1	1	yes		620	1269632	1270252	39996296	Geobacter sulfurreducens PCA	amino acid transporter LysE	yes	1	GSU1194	100
fig|666666.2405.peg.1169	GSU1195	0.794444	1	yes		809	1270242	1271051	39996297	Geobacter sulfurreducens PCA	HD domain-containing protein	yes	0.794444	GSU1195	100
fig|666666.2405.peg.1170	GSU1196	0.988327	0.988327	yes		383	1271048	1271431	39996298	Geobacter sulfurreducens PCA	hypothetical protein GSU1196	yes	0.988327	GSU1196	99.5
fig|666666.2405.peg.1171	GSU1197	0.982353	0.982353	yes		494	1271437	1271931	39996299	Geobacter sulfurreducens PCA	RNA methyltransferase	yes	0.982353	GSU1197	98.4
fig|666666.2405.peg.1172	GSU1198	1	1	yes		1628	1272107	1273735	39996300	Geobacter sulfurreducens PCA	D-3-phosphoglycerate dehydrogenase	yes	1	GSU1198	99.9
fig|666666.2405.peg.1173	GSU1199	1	1	yes		563	1273816	1274379	39996301	Geobacter sulfurreducens PCA	nuclease, putative	yes	1	GSU1199	99.8
fig|666666.2405.peg.1174	GSU1200	1	1	yes		1208	1274469	1275677	39996302	Geobacter sulfurreducens PCA	30S ribosomal protein S1	yes	1	GSU1200	99.8
fig|666666.2405.peg.1175	GSU1201	1	1	yes		485	1275683	1276168	39996303	Geobacter sulfurreducens PCA	transcription elongation factor GreB	yes	1	GSU1201	100
fig|666666.2405.peg.1176	GSU1202	1	1	yes		1073	1276273	1277346	39996304	Geobacter sulfurreducens PCA	mannose-1-phosphate guanylyltransferase/mannose-6-phosphate isomerase, truncation	yes	1	GSU1202	100
fig|666666.2405.peg.1177	GSU1203	0.998891	1	yes		1418	1277449	1278867	39996305	Geobacter sulfurreducens PCA	potassium/proton antiporter	yes	0.998891	GSU1203	100
fig|666666.2405.peg.1178	GSU1204	0.998473	1	yes		2054	1279018	1281072	39996306	Geobacter sulfurreducens PCA	sodium/hydrogen exchanger family protein	yes	0.998473	GSU1204	100
fig|666666.2405.peg.1179	GSU1205	1	1	yes		473	1281069	1281542	39996307	Geobacter sulfurreducens PCA	flavodoxin family protein	yes	1	GSU1205	100
fig|666666.2405.peg.1180	GSU1206	1	1	yes		596	1281539	1282135	39996308	Geobacter sulfurreducens PCA	HDIG domain-containing protein	yes	1	GSU1206	100
fig|666666.2405.peg.1181	GSU1207	0.991736	1	yes		179	1282245	1282424	39996309	Geobacter sulfurreducens PCA	HesB/YadR/YfhF family protein, selenocysteine-containing	yes	0.991736	GSU1207	100
fig|666666.2405.peg.1182	GSU1208	1	1	yes		644	1282440	1283084	39996310	Geobacter sulfurreducens PCA	hypothetical protein GSU1208	yes	1	GSU1208	100
fig|666666.2405.peg.1183	GSU1209	1	1	yes		731	1283104	1283835	39996311	Geobacter sulfurreducens PCA	hypothetical protein GSU1209	yes	1	GSU1209	100
fig|666666.2405.peg.1184	GSU1210	1	1	yes		911	1283955	1284866	39996312	Geobacter sulfurreducens PCA	metallo-beta-lactamase family protein	yes	1	GSU1210	100
fig|666666.2405.peg.1185	GSU1211	0.806452	1	yes		335	1284868	1285203	78222135	Geobacter metallireducens GS-15	HNH endonuclease	yes	0.846774	GSU1211	100
fig|666666.2405.peg.1186	GSU1212	1	1	yes		977	1285297	1286274	39996314	Geobacter sulfurreducens PCA	hypothetical protein GSU1212	yes	1	GSU1212	100
fig|666666.2405.peg.1187	GSU1213	1	1	yes		1316	1286338	1287654	39996315	Geobacter sulfurreducens PCA	hypothetical protein GSU1213	yes	1	GSU1213	100
fig|666666.2405.peg.1188	GSU1214	1	1	yes		1001	1287962	1288963	39996316	Geobacter sulfurreducens PCA	tetracenomycin polyketide synthesis 8-o-methyltransferase, putative	yes	1	GSU1214	100
fig|666666.2405.peg.1189	GSU1215	1	1	yes		1721	1288978	1290699	39996317	Geobacter sulfurreducens PCA	transport ATP-binding protein CydD	yes	1	GSU1215	100
fig|666666.2405.peg.1190	GSU1216	0.995238	0.995238	yes		1646	1290696	1292342	39996318	Geobacter sulfurreducens PCA	transport ATP-binding protein CydC	yes	0.995238	GSU1216	99.9
fig|666666.2405.peg.1191	GSU1217	1	1	yes		167	1292402	1292569	39996319	Geobacter sulfurreducens PCA	hypothetical protein GSU1217	yes	1	GSU1217	100
fig|666666.2405.peg.1192	GSU1218	1	1	yes		179	1292699	1292878	39996320	Geobacter sulfurreducens PCA	hypothetical protein GSU1218	yes	1	GSU1218	100
fig|666666.2405.peg.1193	GSU1219	1	1	yes		1400	1292889	1294289	39996321	Geobacter sulfurreducens PCA	glutamyl-tRNA synthetase	yes	1	GSU1219	100
fig|666666.2405.peg.1194	GSU1220	1	1	yes		833	1294402	1295235	39996322	Geobacter sulfurreducens PCA	response regulator	yes	1	GSU1220	100
fig|666666.2405.peg.1195	GSU1221	1	1	yes		1220	1295507	1296727	39996323	Geobacter sulfurreducens PCA	ammonium transporter, putative	yes	1	GSU1221	100
fig|666666.2405.peg.1196	GSU1222	0.97995	1	yes		1184	1296997	1298181	39996324	Geobacter sulfurreducens PCA	histone deacetylase/AcuC/AphA family protein	yes	0.97995	GSU1222	100
fig|666666.2405.peg.1197	GSU1223	0.962521	1	yes		869	1298159	1299028	39996325	Geobacter sulfurreducens PCA	hypothetical protein GSU1223	yes	0.962521	GSU1223	100
fig|666666.2405.peg.1198	GSU1224	1	1	yes		959	1299025	1299984	39996326	Geobacter sulfurreducens PCA	TPR domain-containing protein	yes	1	GSU1224	99.9
fig|666666.2405.peg.1199	GSU1225	0.945946	1	yes		446	1300126	1300572	39996328	Geobacter sulfurreducens PCA	hypothetical protein GSU1225	yes	0.945946	GSU1226	100
fig|666666.2405.peg.1200	GSU1227	0.931624	1	yes		878	1300664	1301542	39996329	Geobacter sulfurreducens PCA	ABC transporter, ATP-binding protein	yes	0.931624	GSU1227	100
fig|666666.2405.peg.1201	GSU1228	0.998615	0.998615	yes		1013	1301585	1302598	39996330	Geobacter sulfurreducens PCA	cytochrome c family protein	yes	0.998615	GSU1228	99.9
fig|666666.2405.peg.1202	GSU1229	0.994334	1	yes		2111	1302630	1304741	39996331	Geobacter sulfurreducens PCA	putative lipoprotein	yes	0.994334	GSU1229	100
fig|666666.2405.peg.1203	GSU1230	1	1	yes		962	1304763	1305725	39996332	Geobacter sulfurreducens PCA	hypothetical protein GSU1230	yes	1	GSU1230	100
fig|666666.2405.peg.1204	GSU1231	0.996241	0.996241	yes		395	1305759	1306154	39996333	Geobacter sulfurreducens PCA	response regulator	yes	0.996241	GSU1231	99.7
fig|666666.2405.peg.1205	GSU1232	1	1	yes		392	1306171	1306563	39996334	Geobacter sulfurreducens PCA	hypothetical protein GSU1232	yes	1	GSU1232	100
fig|666666.2405.peg.1206	GSU1233	1	1	yes		476	1306574	1307050	39996335	Geobacter sulfurreducens PCA	phosphoesterase, putative	yes	1	GSU1233	100
fig|666666.2405.peg.1207	GSU1234	0.892086	1	yes		881	1307189	1308070	39996336	Geobacter sulfurreducens PCA	signal peptide peptidase SppA, 36K type	yes	0.892086	GSU1234	100
fig|666666.2405.peg.1208	GSU1235	1	1	yes		746	1308152	1308898	39996337	Geobacter sulfurreducens PCA	hypothetical protein GSU1235	yes	1	GSU1235	100
fig|666666.2405.peg.1209	GSU1236	0.906977	1	yes		1124	1308964	1310088	78222962	Geobacter metallireducens GS-15	glutamate synthase (NADPH) GltB1 subunit	yes	0.913437	GSU1236	100
fig|666666.2405.peg.1210	GSU1237	0.998826	0.998826	yes		1310	1310136	1311446	39996339	Geobacter sulfurreducens PCA	pyridine nucleotide-disulphide oxidoreductase family protein	yes	0.998826	GSU1237	99.9
fig|666666.2405.peg.1211	GSU1238	1	1	yes		449	1311443	1311892	39996340	Geobacter sulfurreducens PCA	iron-sulfur cluster-binding protein	yes	1	GSU1238	100
fig|666666.2405.peg.1212	GSU1239	1	1	yes		1529	1311897	1313426	39996341	Geobacter sulfurreducens PCA	glutamate synthase-related protein	yes	1	GSU1239	99.9
fig|666666.2405.peg.1213	GSU0705	0.149032	1	no		212	1313478	1313690	72161934	Thermobifida fusca YX	hypothetical protein Tfu_1532	no	0.213548	GSU0987	69.2
fig|666666.2405.peg.1214	GSU1240	1	1	yes		998	1313735	1314733	39996342	Geobacter sulfurreducens PCA	hypothetical protein GSU1240	yes	1	GSU1240	100
fig|666666.2405.peg.1215	GSU1241	1	1	yes		203	1314730	1314933	39996343	Geobacter sulfurreducens PCA	hypothetical protein GSU1241	yes	1	GSU1241	100
fig|666666.2405.peg.1216	GSU1242	1	1	yes		1199	1315101	1316300	39996344	Geobacter sulfurreducens PCA	aspartate aminotransferase	yes	1	GSU1242	100
fig|666666.2405.peg.1217	GSU1243	1	1	yes		494	1316342	1316836	39996345	Geobacter sulfurreducens PCA	pantetheine-phosphate adenylyltransferase	yes	1	GSU1243	100
fig|666666.2405.peg.1218	GSU1244	0.997245	0.99723	yes		563	1316843	1317406	39996346	Geobacter sulfurreducens PCA	methyltransferase, putative	yes	0.997245	GSU1244	99.5
fig|666666.2405.peg.1219	GSU1245	1	1	yes		1094	1317394	1318488	39996347	Geobacter sulfurreducens PCA	fructose-bisphosphate aldolase, class-II, putative	yes	1	GSU1245	100
fig|666666.2405.peg.1220	GSU1246	0.985861	1	yes		1157	1318646	1319803	39996348	Geobacter sulfurreducens PCA	deoxyguanosinetriphosphate triphosphohydrolase-like protein	yes	0.985861	GSU1246	100
fig|666666.2405.peg.1221	GSU1247	1	1	yes		566	1320054	1320620	39996349	Geobacter sulfurreducens PCA	hypothetical protein GSU1247	yes	1	GSU1247	100
fig|666666.2405.peg.1222	GSU1248	1	1	yes		338	1320820	1321158	39996350	Geobacter sulfurreducens PCA	ISL3 family transposase truncation	yes	1	GSU1248	100
fig|666666.2405.peg.1223	GSU1249	0.999021	0.999021	yes		1574	1321344	1322918	39996351	Geobacter sulfurreducens PCA	sensory box histidine kinase	yes	0.999021	GSU1249	99.9
fig|666666.2405.peg.1224	GSU1250	1	1	yes		1409	1322946	1324355	39996352	Geobacter sulfurreducens PCA	sigma-54 dependent DNA-binding response regulator	yes	1	GSU1250	99.9
fig|666666.2405.peg.1225	GSU1251	0.975912	0.976388	yes		6149	1324830	1330979	39996353	Geobacter sulfurreducens PCA	BNR repeat-containing protein	yes	0.975912	GSU1251	96.5
fig|666666.2405.peg.1226	GSU1252	0.980111	0.980111	yes		4958	1331006	1335964	39996354	Geobacter sulfurreducens PCA	hypothetical protein GSU1252	yes	0.980111	GSU1252	95.4
fig|666666.2405.peg.1227	GSU1253	0.959659	0.96115	yes		1964	1336078	1338042	39996355	Geobacter sulfurreducens PCA	hypothetical protein GSU1253	yes	0.959659	GSU1253	95.3
fig|666666.2405.peg.1228	GSU1254	0.980233	0.981374	yes		1316	1338073	1339389	39996356	Geobacter sulfurreducens PCA	hypothetical protein GSU1254	yes	0.980233	GSU1254	98.3
fig|666666.2405.peg.1229	GSU1255	1	1	yes		584	1339410	1339994	39996357	Geobacter sulfurreducens PCA	hypothetical protein GSU1255	yes	1	GSU1255	99.8
fig|666666.2405.peg.1230	GSU1256	0.95843	0.99537	yes		644	1339991	1340635	39996358	Geobacter sulfurreducens PCA	hypothetical protein GSU1256	yes	0.95843	GSU1256	99
fig|666666.2405.peg.1231	GSU1257	1	1	yes		1625	1340632	1342257	39996359	Geobacter sulfurreducens PCA	ABC transporter, periplasmic-substrate binding protein, putative	yes	1	GSU1257	99.8
fig|666666.2405.peg.1232	GSU1258	1	1	yes		482	1342348	1342830	39996360	Geobacter sulfurreducens PCA	nosL protein	yes	1	GSU1258	100
fig|666666.2405.peg.1233	GSU1259	0.841584	1	yes		305	1342836	1343141	39996361	Geobacter sulfurreducens PCA	hypothetical protein GSU1259	yes	0.841584	GSU1259	100
fig|666666.2405.peg.1234	GSU1260	0.95424	0.997308	yes		1133	1343128	1344261	39996362	Geobacter sulfurreducens PCA	ABC transporter, permease protein	yes	0.95424	GSU1260	99.4
fig|666666.2405.peg.1235	GSU1261	0.986364	0.984055	yes		683	1344263	1344946	39996363	Geobacter sulfurreducens PCA	ABC transporter, ATP-binding protein	yes	0.986364	GSU1261	98
fig|666666.2405.peg.1236	GSU1262	0.986405	0.986384	yes		995	1344943	1345938	39996364	Geobacter sulfurreducens PCA	hypothetical protein GSU1262	yes	0.986405	GSU1262	97.8
fig|666666.2405.peg.1237	GSU1263	0.984456	0.984456	yes		296	1346011	1346307	39996365	Geobacter sulfurreducens PCA	hypothetical protein GSU1263	yes	0.984456	GSU1263	99
fig|666666.2405.peg.1238	GSU1264	0.995169	0.995169	yes		314	1346387	1346701	39996366	Geobacter sulfurreducens PCA	hypothetical protein GSU1264	yes	0.995169	GSU1264	97.5
fig|666666.2405.peg.1239	GSU1265	1	1	yes		1337	1346714	1348051	39996367	Geobacter sulfurreducens PCA	sensor histidine kinase/response regulator	yes	1	GSU1265	99.9
fig|666666.2405.peg.1240	GSU1266	1	1	yes		1802	1348257	1350059	39996368	Geobacter sulfurreducens PCA	GTP-binding protein LepA	yes	1	GSU1266	100
fig|666666.2405.peg.1241	GSU1267	1	1	yes		668	1350084	1350752	39996369	Geobacter sulfurreducens PCA	signal peptidase I	yes	1	GSU1267	99.9
fig|666666.2405.peg.1242	GSU1268	0.993967	0.993967	yes		1007	1350745	1351752	39996370	Geobacter sulfurreducens PCA	LysR family transcriptional regulator	yes	0.993967	GSU1268	99.8
fig|666666.2405.peg.1243	GSU1269	0.999124	0.999124	yes		3425	1351909	1355334	39996371	Geobacter sulfurreducens PCA	hypothetical protein GSU1269	yes	0.999124	GSU1269	100
fig|666666.2405.peg.1244	GSU1270	1	1	yes		533	1355926	1356459	39996372	Geobacter sulfurreducens PCA	pyrimidine regulatory protein PyrR	yes	1	GSU1270	100
fig|666666.2405.peg.1245	GSU1271	1	1	yes		935	1356525	1357460	39996373	Geobacter sulfurreducens PCA	aspartate carbamoyltransferase catalytic subunit	yes	1	GSU1271	100
fig|666666.2405.peg.1246	GSU1272	0.99521	0.99521	yes		1277	1357512	1358789	39996374	Geobacter sulfurreducens PCA	dihydroorotase, multifunctional complex type	yes	0.99521	GSU1272	99.8
fig|666666.2405.peg.1247	GSU1273	1	1	yes		1124	1358880	1360004	39996375	Geobacter sulfurreducens PCA	carbamoyl phosphate synthase small subunit	yes	1	GSU1273	99.9
fig|666666.2405.peg.1248	GSU1274	1	1	yes		959	1360007	1360966	39996376	Geobacter sulfurreducens PCA	radical SAM domain-containing protein	yes	1	GSU1274	100
fig|666666.2405.peg.1249	GSU1275	1	1	yes		329	1360968	1361297	39996377	Geobacter sulfurreducens PCA	hypothetical protein GSU1275	yes	1	GSU1275	100
fig|666666.2405.peg.1250	GSU1276	1	1	yes		3245	1361338	1364583	39996378	Geobacter sulfurreducens PCA	carbamoyl-phosphate synthase, large subunit	yes	1	GSU1276	100
fig|666666.2405.peg.1251	GSU1277	1	1	yes		476	1364669	1365145	39996379	Geobacter sulfurreducens PCA	transcription elongation factor GreA	yes	1	GSU1277	100
fig|666666.2405.peg.1252	GSU1278	1	1	yes		197	1365218	1365415	39996380	Geobacter sulfurreducens PCA	hypothetical protein GSU1278	yes	1	GSU1278	100
fig|666666.2405.peg.1253	GSU3061	0.188189	1	no		194	1365531	1365725	none	none	n/a	no	n/a	GSU1279	100
fig|666666.2405.peg.1254	GSU1279	1	1	yes		1031	1365598	1366629	39996381	Geobacter sulfurreducens PCA	cobalamin biosynthesis protein CbiM, putative	yes	1	GSU1279	99.7
fig|666666.2405.peg.1255	GSU1280	1	1	yes		812	1366657	1367469	39996382	Geobacter sulfurreducens PCA	cobalt ABC transporter, permease protein	yes	1	GSU1280	100
fig|666666.2405.peg.1256	GSU1281	1	1	yes		749	1367466	1368215	39996383	Geobacter sulfurreducens PCA	cobalt ABC transporter, ATP-binding protein	yes	1	GSU1281	99.9
fig|666666.2405.peg.1257	GSU1282	0.99797	0.99797	yes		1436	1368395	1369831	39996384	Geobacter sulfurreducens PCA	hypothetical protein GSU1282	yes	0.99797	GSU1282	99.9
fig|666666.2405.peg.1258	GSU1283	1	1	yes		506	1370018	1370524	39996385	Geobacter sulfurreducens PCA	hypothetical protein GSU1283	yes	1	GSU1283	100
fig|666666.2405.peg.1259	GSU1284	1	1	yes		467	1370573	1371040	39996386	Geobacter sulfurreducens PCA	cytochrome c, putative	yes	1	GSU1284	100
fig|666666.2405.peg.1260	GSU1285	0.996013	0.996013	yes		2318	1371240	1373558	39996387	Geobacter sulfurreducens PCA	sensory box sensor histidine kinase/response regulator	yes	0.996013	GSU1285	99.8
fig|666666.2405.peg.1261	GSU1286	1	1	yes		395	1373595	1373990	39996388	Geobacter sulfurreducens PCA	chemotaxis protein CheY	yes	1	GSU1286	100
fig|666666.2405.peg.1262	GSU1287	0.99729	0.999095	yes		1760	1374244	1376004	39996389	Geobacter sulfurreducens PCA	methyl accepting chemotaxis protein, putative	yes	0.99729	GSU1287	99.9
fig|666666.2405.peg.1263	GSU0027	0.104878	1	no		362	1376021	1376383	78223632	Geobacter metallireducens GS-15	anti-sigma-factor antagonist domain-containing protein	yes	0.585366	GSU1288	99.7
fig|666666.2405.peg.1264	GSU1289	1	1	yes		365	1376383	1376748	39996391	Geobacter sulfurreducens PCA	chemotaxis protein CheY	yes	1	GSU1289	100
fig|666666.2405.peg.1265	GSU1290	0.999258	0.999258	yes		2105	1376748	1378853	39996392	Geobacter sulfurreducens PCA	chemotaxis protein CheA	yes	0.999258	GSU1290	99.8
fig|666666.2405.peg.1266	GSU1291	1	1	yes		371	1379071	1379442	39996393	Geobacter sulfurreducens PCA	response regulator	yes	1	GSU1291	100
fig|666666.2405.peg.1267	GSU1292	0.984416	1	yes		1172	1379448	1380620	39996394	Geobacter sulfurreducens PCA	sensory box histidine kinase	yes	0.984416	GSU1292	100
fig|666666.2405.peg.1268	GSU1293	0.987952	0.987923	yes		650	1380876	1381526	39996395	Geobacter sulfurreducens PCA	LuxR family DNA-binding response regulator	yes	0.987952	GSU1293	98.9
fig|666666.2405.peg.1269	GSU1294	0.999441	0.999441	yes		2825	1381883	1384708	39996396	Geobacter sulfurreducens PCA	methyl-accepting chemotaxis protein	yes	0.999441	GSU1294	99.9
fig|666666.2405.peg.1270	GSU1295	1	1	yes		719	1384911	1385630	39996397	Geobacter sulfurreducens PCA	hypothetical protein GSU1295	yes	1	GSU1295	100
fig|666666.2405.peg.1271	GSU1296	0.968017	0.969395	yes		2183	1385674	1387857	39996398	Geobacter sulfurreducens PCA	sensory box histidine kinase/response regulator	yes	0.968017	GSU1296	99.8
fig|666666.2405.peg.1272	GSU3320	0.127326	1	no		245	1388255	1388500	19111932	Schizosaccharomyces pombe	membrane transporter	no	0.197093	GSU1298	100
fig|666666.2405.peg.1273	GSU1298	0.996359	0.99757	yes		1340	1388480	1389820	39996400	Geobacter sulfurreducens PCA	methyl-accepting chemotaxis protein	yes	0.996359	GSU1298	99.4
fig|666666.2405.peg.1274	GSU1300	0.704082	0.704082	yes		1406	1389830	1391236	39996402	Geobacter sulfurreducens PCA	methyl-accepting chemotaxis protein	yes	0.704082	GSU1300	99.1
fig|666666.2405.peg.1275	GSU1301	0.996875	0.996875	yes		494	1391246	1391740	39996403	Geobacter sulfurreducens PCA	purine-binding chemotaxis protein CheW	yes	0.996875	GSU1301	99.4
fig|666666.2405.peg.1276	GSU1302	0.990214	0.998164	yes		2528	1392035	1394563	39996404	Geobacter sulfurreducens PCA	sensor histidine kinase/response regulator	yes	0.990214	GSU1302	99.9
fig|666666.2405.peg.1277	GSU1303	0.998921	0.998921	yes		1484	1394920	1396404	39996405	Geobacter sulfurreducens PCA	methyl-accepting chemotaxis protein	yes	0.998921	GSU1303	99.2
fig|666666.2405.peg.1278	GSU1304	0.989681	0.989681	yes		1700	1396641	1398341	39996406	Geobacter sulfurreducens PCA	methyl-accepting chemotaxis protein	yes	0.989681	GSU1304	98.9
fig|666666.2405.peg.1279	GSU1305	1	1	yes		1352	1398511	1399863	39996407	Geobacter sulfurreducens PCA	glutamate dehydrogenase	yes	1	GSU1305	99.9
fig|666666.2405.peg.1280	GSU1306	0.99707	0.998045	yes		1526	1400192	1401718	39996408	Geobacter sulfurreducens PCA	phosphotransferase domain-containing protein	yes	0.99707	GSU1306	98.9
fig|666666.2405.peg.1281	GSU1307	0.985714	0.985714	yes		521	1401790	1402311	39996409	Geobacter sulfurreducens PCA	ferritin	yes	0.985714	GSU1307	96.2
fig|666666.2405.peg.1282	GSU1308	0.987261	0.987261	yes		218	1402395	1402613	39996410	Geobacter sulfurreducens PCA	hypothetical protein GSU1308	yes	0.987261	GSU1308	95.4
fig|666666.2405.peg.1283	GSU1309	1	1	yes		1229	1402896	1404125	39996411	Geobacter sulfurreducens PCA	hypothetical protein GSU1309	yes	1	GSU1309	100
fig|666666.2405.peg.1284	GSU1310	0.995885	0.995885	yes		1100	1404166	1405266	39996412	Geobacter sulfurreducens PCA	pyridine nucleotide-disulphide oxidoreductase family protein	yes	0.995885	GSU1310	99.9
fig|666666.2405.peg.1285	GSU1311	1	1	yes		1589	1405263	1406852	39996413	Geobacter sulfurreducens PCA	glucose-6-phosphate isomerase	yes	1	GSU1311	100
fig|666666.2405.peg.1286	GSU1312	0.996942	0.996942	yes		965	1406911	1407876	39996414	Geobacter sulfurreducens PCA	radical SAM domain-containing protein	yes	0.996942	GSU1312	99.9
fig|666666.2405.peg.1287	GSU1313	1	1	yes		332	1407888	1408220	39996415	Geobacter sulfurreducens PCA	carboxymuconolactone decarboxylase	yes	1	GSU1313	100
fig|666666.2405.peg.1288	GSU1314	1	1	yes		680	1408220	1408900	39996416	Geobacter sulfurreducens PCA	hypothetical protein GSU1314	yes	1	GSU1314	100
fig|666666.2405.peg.1289	GSU1315	0.997006	0.998	yes		1517	1408989	1410506	39996417	Geobacter sulfurreducens PCA	mercuric reductase	yes	0.997006	GSU1315	99.9
fig|666666.2405.peg.1290	GSU1316	1	1	yes		974	1410620	1411594	39996418	Geobacter sulfurreducens PCA	response regulator	yes	1	GSU1316	100
fig|666666.2405.peg.1291	GSU0288	0.276166	1	no		116	1411634	1411750	none	none	n/a	no	n/a	GSU1653	63.2
fig|666666.2405.peg.1292	GSU1317	1	1	yes		968	1411781	1412749	39996419	Geobacter sulfurreducens PCA	octaprenyl-diphosphate synthase	yes	1	GSU1317	99.8
fig|666666.2405.peg.1293	GSU1318	1	1	yes		260	1412903	1413163	39996420	Geobacter sulfurreducens PCA	hypothetical protein GSU1318	yes	1	GSU1318	100
fig|666666.2405.peg.1294	GSU1319	1	1	yes		1103	1413334	1414437	39996421	Geobacter sulfurreducens PCA	sensor histidine kinase	yes	1	GSU1319	99.6
fig|666666.2405.peg.1295	GSU1320	0.993304	0.996644	yes		1385	1414454	1415839	39996422	Geobacter sulfurreducens PCA	sigma-54 dependent DNA-binding response regulator	yes	0.993304	GSU1320	99.9
fig|666666.2405.peg.1296	GSU1321	1	1	yes		506	1415836	1416342	39996423	Geobacter sulfurreducens PCA	thioredoxin family protein	yes	1	GSU1321	100
fig|666666.2405.peg.1297	GSU1322	1	1	yes		728	1416368	1417096	39996424	Geobacter sulfurreducens PCA	cytochrome c biogenesis protein CcdA	yes	1	GSU1322	99.9
fig|666666.2405.peg.1298	GSU1323	0.993266	0.99661	yes		443	1417098	1417541	39996425	Geobacter sulfurreducens PCA	hypothetical protein GSU1323	yes	0.993266	GSU1323	99.5
fig|666666.2405.peg.1299	GSU1324	1	1	yes		323	1417751	1418074	39996426	Geobacter sulfurreducens PCA	RNA-binding protein	yes	1	GSU1324	100
fig|666666.2405.peg.1300	GSU1326	0.932181	0.99867	yes		2303	1418430	1420733	39996428	Geobacter sulfurreducens PCA	ATP-dependent DNA helicase RecG	yes	0.932181	GSU1326	99
fig|666666.2405.peg.1301	GSU1327	1	1	yes		956	1420745	1421701	39996429	Geobacter sulfurreducens PCA	homocysteine S-methyltransferase domain-containing protein	yes	1	GSU1327	100
fig|666666.2405.peg.1302	GSU1328	1	1	yes		314	1421738	1422052	39996430	Geobacter sulfurreducens PCA	hypothetical protein GSU1328	yes	1	GSU1328	99.7
fig|666666.2405.peg.1303	GSU1329	1	1	yes		944	1422089	1423033	39996431	Geobacter sulfurreducens PCA	tRNA synthetase class I domain-containing protein	yes	1	GSU1329	100
fig|666666.2405.peg.1304	GSU1330	1	1	yes		1280	1423262	1424542	39996432	Geobacter sulfurreducens PCA	metal ion efflux outer membrane protein family protein, putative	yes	1	GSU1330	100
fig|666666.2405.peg.1305	GSU1331	0.98	1	yes		1382	1424539	1425921	39996433	Geobacter sulfurreducens PCA	RND family efflux transporter MFP subunit	yes	0.98	GSU1331	99.9
fig|666666.2405.peg.1306	GSU1332	1	1	yes		3137	1425932	1429069	39996434	Geobacter sulfurreducens PCA	CzcA family heavy metal efflux protein	yes	1	GSU1332	100
fig|666666.2405.peg.1307	GSU1333	1	1	yes		473	1429105	1429578	39996435	Geobacter sulfurreducens PCA	hypothetical protein GSU1333	yes	1	GSU1333	100
fig|666666.2405.peg.1308	GSU1334	0.967807	0.967807	yes		1439	1429651	1431090	39996436	Geobacter sulfurreducens PCA	cytochrome c family protein	yes	0.967807	GSU1334	94.4
fig|666666.2405.peg.1309	GSU1336	0.982796	0.982796	yes		737	1431324	1432061	39996438	Geobacter sulfurreducens PCA	TerC family membrane protein	yes	0.982796	GSU1336	96.1
fig|666666.2405.peg.1310	GSU1337	0.933333	0.933333	yes		839	1432389	1433228	39996439	Geobacter sulfurreducens PCA	hypothetical protein GSU1337	yes	0.933333	GSU1337	77.4
fig|666666.2405.peg.1311	GSU1338	0.988722	0.988722	yes		404	1433477	1433881	39996440	Geobacter sulfurreducens PCA	heavy metal-binding domain-containing protein	yes	0.988722	GSU1338	98
fig|666666.2405.peg.1312	GSU1339	1	1	yes		476	1433998	1434474	39996441	Geobacter sulfurreducens PCA	hypothetical protein GSU1339	yes	1	GSU1339	99.4
fig|666666.2405.peg.1313	GSU1340	1	1	yes		1160	1434516	1435676	39996442	Geobacter sulfurreducens PCA	ABC transporter, permease protein	yes	1	GSU1340	99.7
fig|666666.2405.peg.1314	GSU1341	0.982495	0.982495	yes		704	1435709	1436413	39996443	Geobacter sulfurreducens PCA	ABC transporter, ATP-binding protein	yes	0.982495	GSU1341	98.4
fig|666666.2405.peg.1315	GSU1342	0.994924	0.99661	yes		893	1436761	1437654	39996444	Geobacter sulfurreducens PCA	LysR family transcriptional regulator	yes	0.994924	GSU1342	99.9
fig|666666.2405.peg.1316	GSU1343	0.993151	0.993151	yes		653	1437808	1438461	39996445	Geobacter sulfurreducens PCA	isochorismatase family protein	yes	0.993151	GSU1343	99.8
fig|666666.2405.peg.1317	GSU0754	0.221766	1	no		137	1438424	1438561	none	none	n/a	no	n/a	GSU1343	100
fig|666666.2405.peg.1318	GSU1344	0.990268	0.990268	yes		1811	1438572	1440383	39996446	Geobacter sulfurreducens PCA	hypothetical protein GSU1344	yes	0.990268	GSU1344	99.5
fig|666666.2405.peg.1319	GSU1345	0.980198	0.980198	yes		461	1440699	1441160	39996447	Geobacter sulfurreducens PCA	Rrf2 family protein	yes	0.980198	GSU1345	96.8
fig|666666.2405.peg.1320	GSU1346	0.958641	0.958641	yes		1013	1441228	1442241	39996448	Geobacter sulfurreducens PCA	sulfate ABC transporter, periplasmic sulfate-binding protein	yes	0.958641	GSU1346	94.3
fig|666666.2405.peg.1321	GSU1347	0.966543	0.966543	yes		833	1442314	1443147	39996449	Geobacter sulfurreducens PCA	sulfate ABC transporter, permease protein	yes	0.966543	GSU1347	96.3
fig|666666.2405.peg.1322	GSU1348	1	1	yes		830	1443164	1443994	39996450	Geobacter sulfurreducens PCA	sulfate ABC transporter, permease protein	yes	1	GSU1348	99.8
fig|666666.2405.peg.1323	GSU1349	0.979073	0.979073	yes		1031	1444029	1445060	39996451	Geobacter sulfurreducens PCA	sulfate ABC transporter, ATP-binding protein	yes	0.979073	GSU1349	96.9
fig|666666.2405.peg.1324	GSU1353	1	1	yes		275	1445384	1445659	39996455	Geobacter sulfurreducens PCA	prevent-host-death family protein	yes	1	GSU1353	98.9
fig|666666.2405.peg.1325	GSU1354	0.99505	0.99505	yes		311	1445664	1445975	39996456	Geobacter sulfurreducens PCA	plasmid stabilization system protein family protein	yes	0.99505	GSU1354	97.8
fig|666666.2405.peg.1326	GSU3082	1	1	no	region 4	362	1446117	1446479	39995662	Geobacter sulfurreducens PCA	ISGsu7, transposase OrfA	yes	1	GSU1847	100
fig|666666.2405.peg.1327	GSU3083	1	1	no	region 4	890	1446476	1447366	39995663	Geobacter sulfurreducens PCA	ISGsu7, transposase OrfB	yes	1	GSU0761	100
fig|666666.2405.peg.1328	GSU0772	0.0289503	0.0400442	no	region 4	1334	1447363	1448697	94264149	delta proteobacterium MLMS-1	C-5 cytosine-specific DNA methylase	no	0.446409	GSU3084	93.8
fig|666666.2405.peg.1329	GSU2610	0.0274859	0.025985	no	region 4	1613	1450123	1451736	183234923	Entamoeba histolytica HM-1:IMSS	glucosidase 2 subunit beta precursor	no	0.0364916	GSU3296	62.5
fig|666666.2405.peg.1330	GSU0491	0.0286311	0.0286311	no	region 4	1793	1451744	1453537	158321056	Alkaliphilus oremlandii OhILAs	NERD domain-containing protein	no	0.209516	GSU1514	62.9
fig|666666.2405.peg.1331	GSU0898	0.0134008	0.0132496	no	region 4	3650	1453524	1457174	189500354	Chlorobium phaeobacteroides BS1	helicase domain protein	no	0.250202	GSU0011	75
fig|666666.2405.peg.1332	GSU0608	0.0201974	0.0216401	no	region 4	1934	1457171	1459105	168212394	Clostridium perfringens CPE str. F4969	conserved hypothetical protein	no	0.264237	GSU3450	60
fig|666666.2405.peg.1333	GSU0025	0.208475	0.208475	no	region 4	167	1459252	1459419	158318865	Frankia sp. EAN1pec	hypothetical protein Franean1_7146	no	0.407627	GSU2898	63.8
fig|666666.2405.peg.1334	GSU1367	0.974239	0.978873	yes		656	1459547	1460203	39996469	Geobacter sulfurreducens PCA	hypothetical protein GSU1367	yes	0.974239	GSU1367	97.6
fig|666666.2405.peg.1335	GSU1368	0.974271	0.977702	yes		875	1460200	1461075	39996470	Geobacter sulfurreducens PCA	hypothetical protein GSU1368	yes	0.974271	GSU1368	98.3
fig|666666.2405.peg.1336	GSU1557	0.149342	1	no		224	1461456	1461680	72393387	Trypanosoma brucei TREU927	hypothetical protein	no	0.223026	GSU1369	99.6
fig|666666.2405.peg.1337	GSU1370	0.985915	0.985915	yes		1052	1461909	1462961	39996472	Geobacter sulfurreducens PCA	aldo/keto reductase family oxidoreductase	yes	0.985915	GSU1370	98.4
fig|666666.2405.peg.1338	GSU1371	1	1	yes		1097	1463122	1464219	39996473	Geobacter sulfurreducens PCA	oxidoreductase, FAD/FMN-binding	yes	1	GSU1371	99.8
fig|666666.2405.peg.1339	GSU1372	1	1	yes		860	1464322	1465182	39996474	Geobacter sulfurreducens PCA	3-hydroxyisobutyrate dehydrogenase family protein	yes	1	GSU1372	100
fig|666666.2405.peg.1340	GSU0405	0.293383	1	no		113	1465495	1465608	221197271	Burkholderia multivorans CGD2M	conserved hypothetical protein	no	0.433208	none	n/a
fig|666666.2405.peg.1341	GSU1374	1	1	yes		1625	1465595	1467220	39996476	Geobacter sulfurreducens PCA	methyl-accepting chemotaxis protein	yes	1	GSU1374	99.9
fig|666666.2405.peg.1342	GSU1375	0.986364	0.986364	yes		659	1467808	1468467	39996477	Geobacter sulfurreducens PCA	hypothetical protein GSU1375	yes	0.986364	GSU1375	97.8
fig|666666.2405.peg.1343	GSU1376	1	1	yes		821	1468451	1469272	39996478	Geobacter sulfurreducens PCA	hypothetical protein GSU1376	yes	1	GSU1376	100
fig|666666.2405.peg.1344	GSU1377	1	1	yes		782	1469366	1470148	39996479	Geobacter sulfurreducens PCA	3-hydroxybutyryl-CoA dehydratase	yes	1	GSU1377	100
fig|666666.2405.peg.1345	GSU1378	0.982882	1	yes		1031	1470392	1471423	39996480	Geobacter sulfurreducens PCA	beta-lactamase	yes	0.982882	GSU1378	100
fig|666666.2405.peg.1346	GSU1379	0.993197	0.993197	yes		431	1471585	1472016	39996481	Geobacter sulfurreducens PCA	ferric uptake regulation protein Fur	yes	0.993197	GSU1379	98.8
fig|666666.2405.peg.1347	GSU1380	0.996897	0.996897	yes		1991	1472260	1474251	39996482	Geobacter sulfurreducens PCA	ferrous iron transport protein B	yes	0.996897	GSU1380	99
fig|666666.2405.peg.1348	GSU1381	1	1	yes		182	1474248	1474430	39996483	Geobacter sulfurreducens PCA	hypothetical protein GSU1381	yes	1	GSU1381	100
fig|666666.2405.peg.1349	GSU1382	1	1	yes		644	1474464	1475108	39996484	Geobacter sulfurreducens PCA	iron-dependent repressor, putative	yes	1	GSU1382	99.4
fig|666666.2405.peg.1350	GSU1383	1	1	yes		545	1475363	1475908	39996485	Geobacter sulfurreducens PCA	exonuclease	yes	1	GSU1383	100
fig|666666.2405.peg.1351	GSU1384	1	1	yes		2651	1475989	1478640	39996486	Geobacter sulfurreducens PCA	hypothetical protein GSU1384	yes	1	GSU1384	100
fig|666666.2405.peg.1352	GSU1385	1	1	yes		1520	1478637	1480157	39996487	Geobacter sulfurreducens PCA	hypothetical protein GSU1385	yes	1	GSU1385	100
fig|666666.2405.peg.1353	GSU1386	1	1	yes		443	1480141	1480584	39996488	Geobacter sulfurreducens PCA	hypothetical protein GSU1386	yes	1	GSU1386	100
fig|666666.2405.peg.1354	GSU1387	1	1	yes		1094	1480612	1481706	39996489	Geobacter sulfurreducens PCA	CRISPR-associated Cse4 family protein	yes	1	GSU1387	100
fig|666666.2405.peg.1355	GSU1388	1	1	yes		680	1481709	1482389	39996490	Geobacter sulfurreducens PCA	CRISPR-associated Cas5e family protein	yes	1	GSU1388	100
fig|666666.2405.peg.1356	GSU1389	1	1	yes		608	1482376	1482984	39996491	Geobacter sulfurreducens PCA	CRISPR-associated Cse3 family protein	yes	1	GSU1389	100
fig|666666.2405.peg.1357	GSU1390	0.989362	1	yes		296	1483329	1483625	39996492	Geobacter sulfurreducens PCA	DNA-binding protein	yes	0.989362	GSU1390	100
fig|666666.2405.peg.1358	GSU1391	0.995134	0.995134	yes		584	1483622	1484206	39996493	Geobacter sulfurreducens PCA	Fic family protein	yes	0.995134	GSU1391	99.5
fig|666666.2405.peg.1359	GSU1392	1	1	yes		920	1484234	1485154	39996494	Geobacter sulfurreducens PCA	CRISPR-associated Cas1 family protein	yes	1	GSU1392	98.4
fig|666666.2405.peg.1360	GSU1393	1	1	yes		305	1485135	1485440	39996495	Geobacter sulfurreducens PCA	hypothetical protein GSU1393	yes	1	GSU1393	99.7
fig|666666.2405.peg.1452	GSU1394	0.993375	0.993375	yes		3911	1500400	1504311	39996496	Geobacter sulfurreducens PCA	spore coat protein-related protein	yes	0.993375	GSU1394	99
fig|666666.2405.peg.1453	GSU1395	1	1	yes		257	1504403	1504660	39996497	Geobacter sulfurreducens PCA	hypothetical protein GSU1395	yes	1	GSU1395	100
fig|666666.2405.peg.1454	GSU1396	1	1	yes		353	1504923	1505276	39996498	Geobacter sulfurreducens PCA	hypothetical protein GSU1396	yes	1	GSU1396	100
fig|666666.2405.peg.1455	GSU1397	1	1	yes		1703	1505294	1506997	39996499	Geobacter sulfurreducens PCA	cytochrome c family protein, putative	yes	1	GSU1397	100
fig|666666.2405.peg.1456	GSU1398	1	1	yes		581	1506994	1507575	39996500	Geobacter sulfurreducens PCA	SCO1/SenC family protein	yes	1	GSU1398	100
fig|666666.2405.peg.1457	GSU1399	1	1	yes		1064	1507727	1508791	39996501	Geobacter sulfurreducens PCA	magnesium and cobalt transport protein CorA	yes	1	GSU1399	100
fig|666666.2405.peg.1458	GSU2969	0.564648	1	no		902	1508795	1509697	156741149	Roseiflexus castenholzii DSM 13941	diguanylate cyclase with PAS/PAC sensor	no	0.576105	GSU1400	100
fig|666666.2405.peg.1459	GSU1136	0.259725	1	no		122	1509764	1509886	none	none	n/a	no	n/a	none	n/a
fig|666666.2405.peg.1460	GSU1401	1	1	yes		3467	1510027	1513494	39996502	Geobacter sulfurreducens PCA	DNA polymerase III, alpha subunit	yes	1	GSU1401	100
fig|666666.2405.peg.1461	GSU1402	0.9808	1	yes		959	1513532	1514491	39996503	Geobacter sulfurreducens PCA	acetyl-CoA carboxylase, carboxyl transferase, alpha subunit	yes	0.9808	GSU1402	100
fig|666666.2405.peg.1462	GSU1403	1	1	yes		743	1514606	1515349	39996504	Geobacter sulfurreducens PCA	ribosomal large subunit pseudouridine synthase B	yes	1	GSU1403	100
fig|666666.2405.peg.1463	GSU1404	0.976923	1	yes		986	1515391	1516377	39996505	Geobacter sulfurreducens PCA	radical SAM domain-containing protein	yes	0.976923	GSU1404	100
fig|666666.2405.peg.1464	GSU2785	0.45731	1	no		251	1516478	1516729	197119944	Geobacter bemidjiensis Bem	hypothetical protein Gbem_3583	yes	0.508772	GSU1405	100
fig|666666.2405.peg.1465	GSU1406	1	1	yes		149	1516741	1516890	39996507	Geobacter sulfurreducens PCA	hypothetical protein GSU1406	yes	1	GSU1406	100
fig|666666.2405.peg.1466	GSU1408	1	1	yes		887	1516983	1517870	39996509	Geobacter sulfurreducens PCA	ParA family protein	yes	1	GSU1408	100
fig|666666.2405.peg.1467	GSU1409	1	1	yes		395	1517937	1518332	39996510	Geobacter sulfurreducens PCA	NifU-like domain-containing protein	yes	1	GSU1409	100
fig|666666.2405.peg.1468	GSU1410	1	1	yes		356	1518325	1518681	39996511	Geobacter sulfurreducens PCA	hypothetical protein GSU1410	yes	1	GSU1410	100
fig|666666.2405.peg.1469	GSU1411	1	1	yes		995	1518702	1519697	39996512	Geobacter sulfurreducens PCA	sodium/bile acid symporter family protein	yes	1	GSU1411	100
fig|666666.2405.peg.1470	GSU1412	1	1	yes		410	1519720	1520130	39996513	Geobacter sulfurreducens PCA	hypothetical protein GSU1412	yes	1	GSU1412	100
fig|666666.2405.peg.1471	GSU2803	0.153846	1	no		377	1520147	1520524	189425662	Geobacter lovleyi SZ	Dinitrogenase iron-molybdenum cofactor biosynthesis protein	yes	0.565385	GSU1413	100
fig|666666.2405.peg.1472	GSU1414	0.999339	1	yes		2291	1521148	1523439	39996515	Geobacter sulfurreducens PCA	sensory box histidine kinase/response regulator	yes	0.999339	GSU1414	100
fig|666666.2405.peg.1473	GSU1415	1	1	yes		395	1523666	1524061	39996516	Geobacter sulfurreducens PCA	response regulator	yes	1	GSU1415	100
fig|666666.2405.peg.1474	GSU1416	0.410546	1	yes		782	1524105	1524887	189425893	Geobacter lovleyi SZ	4Fe-4S ferredoxin iron-sulfur binding domain protein	yes	0.606403	GSU1416	100
fig|666666.2405.peg.1475	GSU1417	0.991632	1	yes		356	1525177	1525533	39996518	Geobacter sulfurreducens PCA	response regulator	yes	0.991632	GSU1417	100
fig|666666.2405.peg.1476	GSU1418	1	1	yes		350	1525589	1525939	39996519	Geobacter sulfurreducens PCA	hypothetical protein GSU1418	yes	1	GSU1418	100
fig|666666.2405.peg.1477	GSU1419	0.991228	1	yes		350	1526228	1526578	39996520	Geobacter sulfurreducens PCA	Cro/CI family transcriptional regulator	yes	0.991228	GSU1419	100
fig|666666.2405.peg.1478	GSU1420	0.88978	1	yes		773	1526608	1527381	39996521	Geobacter sulfurreducens PCA	hemolysin A	yes	0.88978	GSU1420	100
fig|666666.2405.peg.1479	GSU1421	1	1	yes		1130	1527395	1528525	39996522	Geobacter sulfurreducens PCA	nuclease SbcCD, D subunit, putative	yes	1	GSU1421	100
fig|666666.2405.peg.1480	GSU1422	1	1	yes		2174	1528525	1530699	39996523	Geobacter sulfurreducens PCA	nuclease SbcCD, C subunit, putative	yes	1	GSU1422	100
fig|666666.2405.peg.1481	GSU1423	1	1	yes		344	1530677	1531021	39996524	Geobacter sulfurreducens PCA	HIT family protein	yes	1	GSU1423	100
fig|666666.2405.peg.1482	GSU1424	1	1	yes		551	1531058	1531609	39996525	Geobacter sulfurreducens PCA	hypothetical protein GSU1424	yes	1	GSU1424	100
fig|666666.2405.peg.1483	GSU1425	1	1	yes		782	1532259	1533041	39996526	Geobacter sulfurreducens PCA	prolipoprotein diacylglyceryl transferase	yes	1	GSU1425	100
fig|666666.2405.peg.1484	GSU1426	1	1	yes		449	1533050	1533499	39996527	Geobacter sulfurreducens PCA	rsbW protein, putative	yes	1	GSU1426	100
fig|666666.2405.peg.1485	GSU1427	1	1	yes		335	1533511	1533846	39996528	Geobacter sulfurreducens PCA	anti-anti-sigma factor	yes	1	GSU1427	100
fig|666666.2405.peg.1486	GSU1429	0.797163	0.797067	yes		3248	1533953	1537201	78222444	Geobacter metallireducens GS-15	serine phosphatase	yes	0.839716	GSU1429	100
fig|666666.2405.peg.1487	GSU1430	1	1	yes		257	1537198	1537455	39996530	Geobacter sulfurreducens PCA	hypothetical protein GSU1430	yes	1	GSU1430	100
fig|666666.2405.peg.1488	GSU1431	1	1	yes		1583	1537440	1539023	39996531	Geobacter sulfurreducens PCA	hypothetical protein GSU1431	yes	1	GSU1431	100
fig|666666.2405.peg.1489	GSU1432	1	1	yes		1721	1539306	1541027	39996532	Geobacter sulfurreducens PCA	TPR domain-containing protein	yes	1	GSU1432	100
fig|666666.2405.peg.1490	GSU1433	1	1	yes		1616	1541024	1542640	39996533	Geobacter sulfurreducens PCA	peptide ABC transporter, periplasmic peptide-binding protein	yes	1	GSU1433	100
fig|666666.2405.peg.1491	GSU1434	1	1	yes		980	1542642	1543622	39996534	Geobacter sulfurreducens PCA	peptide ABC transporter, permease protein	yes	1	GSU1434	100
fig|666666.2405.peg.1492	GSU1435	1	1	yes		848	1543626	1544474	39996535	Geobacter sulfurreducens PCA	peptide ABC transporter, permease protein	yes	1	GSU1435	100
fig|666666.2405.peg.1493	GSU1436	1	1	yes		524	1544501	1545025	39996536	Geobacter sulfurreducens PCA	hypothetical protein GSU1436	yes	1	GSU1436	100
fig|666666.2405.peg.1494	GSU1437	1	1	yes		794	1545046	1545840	39996537	Geobacter sulfurreducens PCA	M48 family peptidase	yes	1	GSU1437	100
fig|666666.2405.peg.1495	GSU1438	1	1	yes		878	1545843	1546721	39996538	Geobacter sulfurreducens PCA	hypothetical protein GSU1438	yes	1	GSU1438	100
fig|666666.2405.peg.1496	GSU1440	0.951183	1	yes		1019	1546880	1547899	39996540	Geobacter sulfurreducens PCA	hypothetical protein GSU1440	yes	0.951183	GSU1440	100
fig|666666.2405.peg.1497	GSU0709	0.274809	1	no		116	1547891	1548007	none	none	n/a	no	n/a	GSU1441	100
fig|666666.2405.peg.1498	GSU1441	1	1	yes		284	1547912	1548196	39996541	Geobacter sulfurreducens PCA	ferredoxin family protein	yes	1	GSU1441	100
fig|666666.2405.peg.1499	GSU1442	1	1	yes		701	1548286	1548987	39996542	Geobacter sulfurreducens PCA	carbonic anhydrase family protein	yes	1	GSU1442	100
fig|666666.2405.peg.1500	GSU1443	1	1	yes		1964	1549071	1551035	39996543	Geobacter sulfurreducens PCA	sensor histidine kinase/response regulator	yes	1	GSU1443	100
fig|666666.2405.peg.1501	GSU1444	1	1	yes		893	1551044	1551937	39996544	Geobacter sulfurreducens PCA	hypothetical protein GSU1444	yes	1	GSU1444	100
fig|666666.2405.peg.1502	GSU1445	1	1	yes		1781	1552597	1554378	39996545	Geobacter sulfurreducens PCA	TonB-dependent receptor, putative	yes	1	GSU1445	100
fig|666666.2405.peg.1503	GSU1446	1	1	yes		1331	1554727	1556058	39996546	Geobacter sulfurreducens PCA	radical SAM domain-containing protein	yes	1	GSU1446	100
fig|666666.2405.peg.1504	GSU1447	1	1	yes		218	1556119	1556337	39996547	Geobacter sulfurreducens PCA	hypothetical protein GSU1447	yes	1	GSU1447	100
fig|666666.2405.peg.1505	GSU1448	1	1	yes		866	1556362	1557228	39996548	Geobacter sulfurreducens PCA	phosphotransferase domain-containing protein	yes	1	GSU1448	100
fig|666666.2405.peg.1506	GSU1449	1	1	yes		230	1557392	1557622	39996549	Geobacter sulfurreducens PCA	hypothetical protein GSU1449	yes	1	GSU1449	100
fig|666666.2405.peg.1507	GSU1450	0.955947	0.993392	yes		656	1557619	1558275	39996550	Geobacter sulfurreducens PCA	endonuclease III, putative	yes	0.955947	GSU1450	99.8
fig|666666.2405.peg.1508	GSU1451	1	1	yes		866	1558453	1559319	39996551	Geobacter sulfurreducens PCA	3-hydroxyisobutyrate dehydrogenase family protein	yes	1	GSU1451	100
fig|666666.2405.peg.1509	GSU1452	1	1	yes		1184	1559370	1560554	39996552	Geobacter sulfurreducens PCA	RNA methyltransferase	yes	1	GSU1452	100
fig|666666.2405.peg.1510	GSU1453	1	1	yes		1076	1561040	1562116	39996553	Geobacter sulfurreducens PCA	hypothetical protein GSU1453	yes	1	GSU1453	100
fig|666666.2405.peg.1511	GSU1454	0.857798	0.857798	yes		986	1562106	1563092	39996554	Geobacter sulfurreducens PCA	glycosyl transferase, group 2 family protein	yes	0.857798	GSU1454	99.9
fig|666666.2405.peg.1512	GSU1454	1	1	no		410	1563115	1563525	39996554	Geobacter sulfurreducens PCA	glycosyl transferase, group 2 family protein	yes	1	GSU1454	100
fig|666666.2405.peg.1513	GSU1455	1	1	yes		197	1563497	1563694	39996555	Geobacter sulfurreducens PCA	hypothetical protein GSU1455	yes	1	GSU1455	100
fig|666666.2405.peg.1514	GSU1456	0.978355	0.978355	yes		2309	1563691	1566000	39996556	Geobacter sulfurreducens PCA	hypothetical protein GSU1456	yes	0.978355	GSU1456	100
fig|666666.2405.peg.1515	GSU1456	0.987928	1	no		131	1565978	1566109	39996556	Geobacter sulfurreducens PCA	hypothetical protein GSU1456	yes	0.987928	GSU1456	100
fig|666666.2405.peg.1516	GSU1457	0.937984	1	yes		767	1566114	1566881	39996557	Geobacter sulfurreducens PCA	polysaccharide deacetylase domain-containing protein	yes	0.937984	GSU1457	100
fig|666666.2405.peg.1517	GSU1458	1	1	yes		1574	1566885	1568459	39996558	Geobacter sulfurreducens PCA	TPR domain-containing protein	yes	1	GSU1458	100
fig|666666.2405.peg.1518	GSU1459	0.997033	1	yes		1034	1568575	1569609	39996559	Geobacter sulfurreducens PCA	1-hydroxy-2-methyl-2-(E)-butenyl 4-diphosphate	yes	0.997033	GSU1459	100
fig|666666.2405.peg.1519	GSU1460	1	1	yes		1712	1569626	1571338	39996560	Geobacter sulfurreducens PCA	prolyl-tRNA synthetase	yes	1	GSU1460	100
fig|666666.2405.peg.1520	GSU1461	1	1	yes		719	1571362	1572081	39996561	Geobacter sulfurreducens PCA	orotidine 5`-phosphate decarboxylase	yes	1	GSU1461	100
fig|666666.2405.peg.1521	GSU1462	1	1	yes		737	1572101	1572838	39996562	Geobacter sulfurreducens PCA	RNA methyltransferase	yes	1	GSU1462	100
fig|666666.2405.peg.1522	GSU1463	1	1	yes		1784	1573406	1575190	39996563	Geobacter sulfurreducens PCA	aspartyl-tRNA synthetase	yes	1	GSU1463	100
fig|666666.2405.peg.1523	GSU1464	0.991091	0.991091	yes		689	1575204	1575893	39996564	Geobacter sulfurreducens PCA	LysM domain-containing protein	yes	0.991091	GSU1464	99.9
fig|666666.2405.peg.1524	GSU1465	1	1	yes		2222	1576196	1578418	39996565	Geobacter sulfurreducens PCA	isocitrate dehydrogenase, NADP-dependent	yes	1	GSU1465	100
fig|666666.2405.peg.1525	GSU1466	1	1	yes		953	1578462	1579415	39996566	Geobacter sulfurreducens PCA	malate dehydrogenase	yes	1	GSU1466	100
fig|666666.2405.peg.1526	GSU1467	1	1	yes		194	1579610	1579804	39996567	Geobacter sulfurreducens PCA	iron-sulfur cluster-binding protein	yes	1	GSU1467	100
fig|666666.2405.peg.1527	GSU1468	1	1	yes		1133	1579828	1580961	39996568	Geobacter sulfurreducens PCA	2-oxoglutarate ferredoxin oxidoreductase subunit alpha	yes	1	GSU1468	100
fig|666666.2405.peg.1528	GSU1469	1	1	yes		821	1580964	1581785	39996569	Geobacter sulfurreducens PCA	2-oxoglutarate ferredoxin oxidoreductase subunit beta	yes	1	GSU1469	99.9
fig|666666.2405.peg.1529	GSU1470	1	1	yes		548	1581811	1582359	39996570	Geobacter sulfurreducens PCA	keto/oxoacid ferredoxin oxidoreductase, gamma subunit	yes	1	GSU1470	99.8
fig|666666.2405.peg.1530	GSU1471	1	1	yes		1175	1582515	1583690	39996571	Geobacter sulfurreducens PCA	HD domain-containing protein	yes	1	GSU1471	99.7
fig|666666.2405.peg.1531	GSU1472	1	1	yes		962	1583765	1584727	39996572	Geobacter sulfurreducens PCA	hypothetical protein GSU1472	yes	1	GSU1472	99.7
fig|666666.2405.peg.1532	GSU1473	1	1	yes		737	1584761	1585498	39996573	Geobacter sulfurreducens PCA	hypothetical protein GSU1473	yes	1	GSU1473	100
fig|666666.2405.peg.1533	GSU1474	1	1	yes		614	1585607	1586221	39996574	Geobacter sulfurreducens PCA	DedA family protein	yes	1	GSU1474	99.8
fig|666666.2405.peg.1534	GSU1475	1	1	yes		767	1586240	1587007	39996575	Geobacter sulfurreducens PCA	RNA methyltransferase	yes	1	GSU1475	99.9
fig|666666.2405.peg.1535	GSU1476	0.984615	0.984615	yes		293	1587004	1587297	39996576	Geobacter sulfurreducens PCA	hypothetical protein GSU1476	yes	0.984615	GSU1476	99.7
fig|666666.2405.peg.1536	GSU1477	1	1	yes		584	1587324	1587908	39996577	Geobacter sulfurreducens PCA	LemA family protein	yes	1	GSU1477	100
fig|666666.2405.peg.1537	GSU1478	0.998255	0.998255	yes		869	1587935	1588804	39996578	Geobacter sulfurreducens PCA	hypothetical protein GSU1478	yes	0.998255	GSU1478	99.7
fig|666666.2405.peg.1538	GSU1479	0.99511	0.99511	yes		626	1588821	1589447	39996579	Geobacter sulfurreducens PCA	hypothetical protein GSU1479	yes	0.99511	GSU1479	99
fig|666666.2405.peg.1539	GSU1480	1	1	yes		1553	1589454	1591007	39996580	Geobacter sulfurreducens PCA	EmrB/QacA family drug resistance transporter	yes	1	GSU1480	99.8
fig|666666.2405.peg.1540	GSU1481	1	1	yes		1118	1591020	1592138	39996581	Geobacter sulfurreducens PCA	multidrug resistance protein, putative	yes	1	GSU1481	100
fig|666666.2405.peg.1541	GSU1482	0.99016	0.99016	yes		1280	1592141	1593421	39996582	Geobacter sulfurreducens PCA	outer membrane efflux protein	yes	0.99016	GSU1482	99.4
fig|666666.2405.peg.1542	GSU1483	0.887043	0.887043	yes		449	1593399	1593848	39996583	Geobacter sulfurreducens PCA	MarR family transcriptional regulator	yes	0.887043	GSU1483	86.9
fig|666666.2405.peg.1543	GSU1484	0.991859	0.991859	yes		2246	1593954	1596200	39996584	Geobacter sulfurreducens PCA	soluble lytic murein transglycosylase, putative	yes	0.991859	GSU1484	99.2
fig|666666.2405.peg.1544	GSU1485	0.998675	1	yes		2294	1596423	1598717	39996585	Geobacter sulfurreducens PCA	ribonuclease R, putative	yes	0.998675	GSU1485	100
fig|666666.2405.peg.1545	GSU1486	1	1	yes		866	1598812	1599678	39996586	Geobacter sulfurreducens PCA	MttB family protein	yes	1	GSU1486	99.8
fig|666666.2405.peg.1546	GSU1487	1	1	yes		968	1599675	1600643	39996587	Geobacter sulfurreducens PCA	riboflavin biosynthesis protein RibF	yes	1	GSU1487	99.9
fig|666666.2405.peg.1547	GSU1488	1	1	yes		989	1600691	1601680	39996588	Geobacter sulfurreducens PCA	hypothetical protein GSU1488	yes	1	GSU1488	100
fig|666666.2405.peg.1548	GSU1489	1	1	yes		1871	1601700	1603571	39996589	Geobacter sulfurreducens PCA	hypothetical protein GSU1489	yes	1	GSU1489	99.8
fig|666666.2405.peg.1549	GSU1490	0.994709	1	yes		866	1603568	1604434	39996590	Geobacter sulfurreducens PCA	shikimate 5-dehydrogenase	yes	0.994709	GSU1490	99.9
fig|666666.2405.peg.1550	GSU1491	1	1	yes		1706	1604500	1606206	39996591	Geobacter sulfurreducens PCA	type IV pilus biogenesis protein PilB	yes	1	GSU1491	99.9
fig|666666.2405.peg.1551	GSU1492	1	1	yes		1097	1606334	1607431	39996592	Geobacter sulfurreducens PCA	twitching motility protein PilT	yes	1	GSU1492	99.6
fig|666666.2405.peg.1552	GSU1493	1	1	yes		1217	1607468	1608685	39996593	Geobacter sulfurreducens PCA	type IV pilus biogenesis protein PilC	yes	1	GSU1493	100
fig|666666.2405.peg.1553	GSU1494	0.998126	1	yes		1655	1608686	1610341	39996594	Geobacter sulfurreducens PCA	sensory box histidine kinase	yes	0.998126	GSU1494	100
fig|666666.2405.peg.1554	GSU1495	1	1	yes		1376	1610375	1611751	39996595	Geobacter sulfurreducens PCA	sigma-54 dependent DNA-binding response regulator	yes	1	GSU1495	100
fig|666666.2405.peg.1555	GSU1496	1	1	yes		215	1611971	1612186	39996596	Geobacter sulfurreducens PCA	pilin domain-containing protein	yes	1	GSU1496	100
fig|666666.2405.peg.1556	GSU1498	1	1	yes		1748	1612656	1614404	39996598	Geobacter sulfurreducens PCA	hypothetical protein GSU1498	yes	1	GSU1498	100
fig|666666.2405.peg.1557	GSU1499	0.992248	1	yes		398	1614794	1615192	39996599	Geobacter sulfurreducens PCA	hypothetical protein GSU1499	yes	0.992248	GSU1499	100
fig|666666.2405.peg.1558	GSU1500	0.940351	0.996491	yes		854	1615192	1616046	39996600	Geobacter sulfurreducens PCA	hypothetical protein GSU1500	yes	0.940351	GSU1500	98.6
fig|666666.2405.peg.1559	GSU1501	0.951691	0.998387	yes		953	1616018	1616971	39996601	Geobacter sulfurreducens PCA	ABC transporter, ATP-binding protein	yes	0.951691	GSU1501	99.5
fig|666666.2405.peg.1560	GSU1502	0.998077	0.998077	yes		791	1617031	1617822	39996602	Geobacter sulfurreducens PCA	phosphoribose diphosphate:decaprenyl-phosphate phosphoribosyltransferase	yes	0.998077	GSU1502	98.7
fig|666666.2405.peg.1561	GSU1503	1	1	yes		902	1617830	1618732	39996603	Geobacter sulfurreducens PCA	glycosyl transferase, group 2 family protein	yes	1	GSU1503	99.1
fig|666666.2405.peg.1562	GSU1504	0.985989	0.985989	yes		851	1618736	1619587	39996604	Geobacter sulfurreducens PCA	ABC transporter permease	yes	0.985989	GSU1504	97.1
fig|666666.2405.peg.1563	GSU1505	0.974699	0.974699	yes		1268	1619594	1620862	39996605	Geobacter sulfurreducens PCA	ABC transporter, ATP-binding protein	yes	0.974699	GSU1505	97.7
fig|666666.2405.peg.1564	GSU1507	0.930736	1	yes		1031	1621821	1622852	39996607	Geobacter sulfurreducens PCA	heptosyltransferase family protein, putative	yes	0.930736	GSU1507	100
fig|666666.2405.peg.1565	GSU1508	1	1	yes		1118	1622919	1624037	39996608	Geobacter sulfurreducens PCA	hypothetical protein GSU1508	yes	1	GSU1508	100
fig|666666.2405.peg.1566	GSU1509	0.981077	0.998544	yes		1013	1624027	1625040	39996609	Geobacter sulfurreducens PCA	glycosyl transferase, group 2 family protein	yes	0.981077	GSU1509	99.9
fig|666666.2405.peg.1567	GSU1511	1	1	yes		1121	1627036	1628157	39996611	Geobacter sulfurreducens PCA	glycosyl transferase, group 1 family protein	yes	1	GSU1511	100
fig|666666.2405.peg.1568	GSU1512	0.99889	1	yes		1292	1628302	1629594	39996612	Geobacter sulfurreducens PCA	amine oxidase, flavin-containing	yes	0.99889	GSU1512	100
fig|666666.2405.peg.1569	GSU1514	1	1	yes		1091	1630514	1631605	39996614	Geobacter sulfurreducens PCA	heptosyltransferase family protein	yes	1	GSU1514	100
fig|666666.2405.peg.1570	GSU1515	1	1	yes		1910	1631810	1633720	39996615	Geobacter sulfurreducens PCA	threonyl-tRNA synthetase	yes	1	GSU1515	100
fig|666666.2405.peg.1571	GSU1516	0.993399	1	yes		470	1633780	1634250	39996616	Geobacter sulfurreducens PCA	translation initiation factor IF-3	yes	0.993399	GSU1516	100
fig|666666.2405.peg.1572	GSU1517	1	1	yes		197	1634288	1634485	39996617	Geobacter sulfurreducens PCA	50S ribosomal protein L35	yes	1	GSU1517	100
fig|666666.2405.peg.1573	GSU1518	0.994083	1	yes		263	1634665	1634928	39996618	Geobacter sulfurreducens PCA	50S ribosomal protein L20	yes	0.994083	GSU1518	100
fig|666666.2405.peg.1574	GSU1519	0.94854	1	yes		1067	1634955	1636022	39996619	Geobacter sulfurreducens PCA	phenylalanyl-tRNA synthetase, alpha subunit	yes	0.94854	GSU1519	100
fig|666666.2405.peg.1575	GSU1520	1	1	yes		2405	1636090	1638495	39996620	Geobacter sulfurreducens PCA	phenylalanyl-tRNA synthetase, beta subunit	yes	1	GSU1520	100
fig|666666.2405.peg.1576	GSU1521	1	1	yes		275	1638590	1638865	39996621	Geobacter sulfurreducens PCA	integration host factor, alpha subunit	yes	1	GSU1521	100
fig|666666.2405.peg.1577	GSU1522	0.991266	1	yes		350	1638886	1639236	39996622	Geobacter sulfurreducens PCA	transcriptional regulator, putative	yes	0.991266	GSU1522	100
fig|666666.2405.peg.1578	GSU1523	1	1	yes		788	1639422	1640210	39996623	Geobacter sulfurreducens PCA	stationary-phase survival protein SurE	yes	1	GSU1523	100
fig|666666.2405.peg.1579	GSU1524	1	1	yes		650	1640238	1640888	39996624	Geobacter sulfurreducens PCA	protein-L-isoaspartate O-methyltransferase	yes	1	GSU1524	100
fig|666666.2405.peg.1580	GSU1525	1	1	yes		986	1640921	1641907	39996625	Geobacter sulfurreducens PCA	sigma-70 family RNA polymerase sigma factor	yes	1	GSU1525	100
fig|666666.2405.peg.1581	GSU1526	1	1	yes		515	1641942	1642457	39996626	Geobacter sulfurreducens PCA	adenine phosphoribosyltransferase	yes	1	GSU1526	100
fig|666666.2405.peg.1582	GSU0198	0.228713	1	no		137	1642732	1642869	194670359	Bos taurus	PREDICTED: hypothetical protein	no	0.319802	GSU3112	66.4
fig|666666.2405.peg.1583	GSU1527	1	1	yes		1289	1642855	1644144	39996627	Geobacter sulfurreducens PCA	hypothetical protein GSU1527	yes	1	GSU1527	100
fig|666666.2405.peg.1584	GSU1528	1	1	yes		725	1644563	1645288	39996628	Geobacter sulfurreducens PCA	ABC transporter, periplasmic substrate-binding protein	yes	1	GSU1528	100
fig|666666.2405.peg.1585	GSU1529	0.935427	1	yes		2588	1645301	1647889	39996629	Geobacter sulfurreducens PCA	sensory box histidine kinase/response regulator	yes	0.935427	GSU1529	100
fig|666666.2405.peg.1586	GSU1530	1	1	yes		875	1647976	1648851	39996630	Geobacter sulfurreducens PCA	ATP phosphoribosyltransferase	yes	1	GSU1530	100
fig|666666.2405.peg.1587	GSU1531	1	1	yes		377	1648848	1649225	39996631	Geobacter sulfurreducens PCA	phosphoribosyl-AMP cyclohydrolase	yes	1	GSU1531	100
fig|666666.2405.peg.1588	GSU1532	1	1	yes		341	1649571	1649912	39996632	Geobacter sulfurreducens PCA	hypothetical protein GSU1532	yes	1	GSU1532	100
fig|666666.2405.peg.1589	GSU1533	0.990663	1	yes		3194	1649903	1653097	39996633	Geobacter sulfurreducens PCA	exodeoxyribonuclease V, gamma subunit	yes	0.990663	GSU1533	99.9
fig|666666.2405.peg.1590	GSU1534	0.997123	0.997122	yes		3614	1653094	1656708	39996634	Geobacter sulfurreducens PCA	exodeoxyribonuclease V, beta subunit	yes	0.997123	GSU1534	99.9
fig|666666.2405.peg.1591	GSU1535	1	1	yes		1787	1656705	1658492	39996635	Geobacter sulfurreducens PCA	exodeoxyribonuclease V, alpha subunit	yes	1	GSU1535	100
fig|666666.2405.peg.1592	GSU1536	0.984848	1	no		200	1658531	1658731	39996636	Geobacter sulfurreducens PCA	hypothetical protein GSU1536	yes	0.984848	GSU1536	100
fig|666666.2405.peg.1593	GSU1536	0.747863	0.747863	yes		353	1658865	1659218	39996636	Geobacter sulfurreducens PCA	hypothetical protein GSU1536	yes	0.747863	GSU1536	97.8
fig|666666.2405.peg.1594	GSU1537	1	1	yes		1622	1659215	1660837	39996637	Geobacter sulfurreducens PCA	general secretion pathway protein-related protein	yes	1	GSU1537	100
fig|666666.2405.peg.1595	GSU1538	1	1	yes		1259	1661146	1662405	39996638	Geobacter sulfurreducens PCA	methylamine utilization protein MauG, putative	yes	1	GSU1538	100
fig|666666.2405.peg.1596	GSU1539	1	1	yes		815	1662545	1663360	39996639	Geobacter sulfurreducens PCA	exonuclease III	yes	1	GSU1539	100
fig|666666.2405.peg.1597	GSU1540	1	1	yes		1214	1663880	1665094	39996640	Geobacter sulfurreducens PCA	putative lipoprotein	yes	1	GSU1540	100
fig|666666.2405.peg.1598	GSU3213	0.100717	0.996416	no		407	1665492	1665899	218891673	Pseudomonas aeruginosa LESB58	putative glycerophosphoryl diester phosphodiesterase	no	0.117204	GSU1541	99.8
fig|666666.2405.peg.1599	GSU1541	1	1	yes		167	1665957	1666124	39996641	Geobacter sulfurreducens PCA	hypothetical protein GSU1541	yes	1	GSU1541	100
fig|666666.2405.peg.1600	GSU1542	1	1	yes		293	1666162	1666455	39996642	Geobacter sulfurreducens PCA	Cro/CI family transcriptional regulator	yes	1	GSU1542	100
fig|666666.2405.peg.1601	GSU1544	1	1	yes		446	1666858	1667304	39996644	Geobacter sulfurreducens PCA	hypothetical protein GSU1544	yes	1	GSU1544	100
fig|666666.2405.peg.1602	GSU1545	1	1	yes		614	1667399	1668013	39996645	Geobacter sulfurreducens PCA	amino acid transporter LysE	yes	1	GSU1545	100
fig|666666.2405.peg.1603	GSU1546	1	1	yes		419	1668639	1669058	39996646	Geobacter sulfurreducens PCA	hypothetical protein GSU1546	yes	1	GSU1546	100
fig|666666.2405.peg.1604	GSU1547	1	1	yes		1421	1669138	1670559	39996647	Geobacter sulfurreducens PCA	TPR domain-containing protein	yes	1	GSU1547	100
fig|666666.2405.peg.1605	GSU1548	1	1	yes		449	1670696	1671145	39996648	Geobacter sulfurreducens PCA	hypothetical protein GSU1548	yes	1	GSU1548	100
fig|666666.2405.peg.1606	GSU1549	1	1	yes		608	1671173	1671781	39996649	Geobacter sulfurreducens PCA	putative lipoprotein	yes	1	GSU1549	100
fig|666666.2405.peg.1607	GSU1550	1	1	yes		203	1671753	1671956	39996650	Geobacter sulfurreducens PCA	4-oxalocrotonate tautomerase family protein	yes	1	GSU1550	100
fig|666666.2405.peg.1608	GSU1551	1	1	yes		1985	1672250	1674235	39996651	Geobacter sulfurreducens PCA	signal domain-containing protein	yes	1	GSU1551	100
fig|666666.2405.peg.1609	GSU1552	1	1	yes		530	1674294	1674824	39996652	Geobacter sulfurreducens PCA	hypothetical protein GSU1552	yes	1	GSU1552	100
fig|666666.2405.peg.1610	GSU1553	1	1	yes		380	1674835	1675215	39996653	Geobacter sulfurreducens PCA	hypothetical protein GSU1553	yes	1	GSU1553	100
fig|666666.2405.peg.1611	GSU1554	1	1	yes		1169	1675223	1676392	39996654	Geobacter sulfurreducens PCA	GGDEF domain-containing protein	yes	1	GSU1554	100
fig|666666.2405.peg.1612	GSU1555	1	1	yes		3338	1676432	1679770	39996655	Geobacter sulfurreducens PCA	sensory box histidine kinase/response regulator	yes	1	GSU1555	100
fig|666666.2405.peg.1613	GSU1556	1	1	yes		929	1680007	1680936	39996656	Geobacter sulfurreducens PCA	hypothetical protein GSU1556	yes	1	GSU1556	100
fig|666666.2405.peg.1614	GSU1557	1	1	yes		824	1681232	1682056	39996657	Geobacter sulfurreducens PCA	mechanosensitive ion channel family protein	yes	1	GSU1557	100
fig|666666.2405.peg.1615	GSU1559	1	1	yes		113	1682450	1682563	39996659	Geobacter sulfurreducens PCA	hypothetical protein GSU1559	yes	1	GSU1559	100
fig|666666.2405.peg.1616	GSU1560	1	1	yes		1238	1682817	1684055	39996660	Geobacter sulfurreducens PCA	radical SAM domain-containing protein	yes	1	GSU1560	100
fig|666666.2405.peg.1617	GSU1561	1	1	yes		1988	1684225	1686213	39996661	Geobacter sulfurreducens PCA	1A family penicillin-binding protein	yes	1	GSU1561	100
fig|666666.2405.peg.1618	GSU1562	1	1	yes		299	1686227	1686526	39996662	Geobacter sulfurreducens PCA	hypothetical protein GSU1562	yes	1	GSU1562	100
fig|666666.2405.peg.1619	GSU1564	0.695344	1	yes		2972	1686571	1689543	78222937	Geobacter metallireducens GS-15	Glu/Leu/Phe/Val dehydrogenase	yes	0.874494	GSU1564	100
fig|666666.2405.peg.1620	GSU1565	1	1	yes		191	1689572	1689763	39996665	Geobacter sulfurreducens PCA	hypothetical protein GSU1565	yes	1	GSU1565	100
fig|666666.2405.peg.1621	GSU1566	0.993548	0.993548	yes		458	1689872	1690330	39996666	Geobacter sulfurreducens PCA	hypothetical protein GSU1566	yes	0.993548	GSU1566	99.8
fig|666666.2405.peg.1622	GSU3013	0.230769	1	no		137	1690543	1690680	none	none	n/a	no	n/a	GSU1375	57.9
fig|666666.2405.peg.1623	GSU1567	1	1	yes		860	1690667	1691527	39996667	Geobacter sulfurreducens PCA	M48 family peptidase	yes	1	GSU1567	100
fig|666666.2405.peg.1624	GSU1568	1	1	yes		293	1691550	1691843	39996668	Geobacter sulfurreducens PCA	hypothetical protein GSU1568	yes	1	GSU1568	100
fig|666666.2405.peg.1625	GSU1569	1	1	yes		215	1691916	1692131	39996669	Geobacter sulfurreducens PCA	CopG family transcriptional regulator	yes	1	GSU1569	100
fig|666666.2405.peg.1626	GSU1570	1	1	yes		893	1692405	1693298	39996670	Geobacter sulfurreducens PCA	TerC family membrane protein	yes	1	GSU1570	100
fig|666666.2405.peg.1627	GSU1571	0.996894	1	yes		965	1693643	1694608	39996671	Geobacter sulfurreducens PCA	hypothetical protein GSU1571	yes	0.996894	GSU1571	100
fig|666666.2405.peg.1628	GSU1572	1	1	yes		527	1694665	1695192	39996672	Geobacter sulfurreducens PCA	riboflavin biosynthesis protein RibD domain-containing protein	yes	1	GSU1572	100
fig|666666.2405.peg.1629	GSU1573	1	1	yes		161	1696029	1696190	39996673	Geobacter sulfurreducens PCA	CAAX amino terminal protease family protein	yes	1	GSU1573	100
fig|666666.2405.peg.1630	GSU1575	1	1	yes		728	1696516	1697244	39996675	Geobacter sulfurreducens PCA	hypothetical protein GSU1575	yes	1	GSU1575	99.9
fig|666666.2405.peg.1631	GSU1576	1	1	yes		806	1697269	1698075	39996676	Geobacter sulfurreducens PCA	short chain dehydrogenase/reductase family oxidoreductase	yes	1	GSU1576	100
fig|666666.2405.peg.1632	GSU1577	1	1	yes		530	1698880	1699410	39996677	Geobacter sulfurreducens PCA	cob(I)alamin adenosyltransferase	yes	1	GSU1577	100
fig|666666.2405.peg.1633	GSU1578	1	1	yes		404	1699422	1699826	39996678	Geobacter sulfurreducens PCA	B12-binding protein	yes	1	GSU1578	100
fig|666666.2405.peg.1634	GSU1579	1	1	yes		959	1699913	1700872	39996679	Geobacter sulfurreducens PCA	LAO/AO transport system ATPase	yes	1	GSU1579	100
fig|666666.2405.peg.1635	GSU1580	1	1	yes		866	1700951	1701817	39996680	Geobacter sulfurreducens PCA	ErfK/YbiS/YcfS/YnhG family protein	yes	1	GSU1580	100
fig|666666.2405.peg.1636	GSU1581	1	1	yes		2642	1701872	1704514	39996681	Geobacter sulfurreducens PCA	polyA polymerase family protein	yes	1	GSU1581	100
fig|666666.2405.peg.1637	GSU1582	1	1	yes		1361	1704551	1705912	39996682	Geobacter sulfurreducens PCA	adenosylmethionine--8-amino-7-oxononanoate aminotransferase	yes	1	GSU1582	100
fig|666666.2405.peg.1638	GSU1583	1	1	yes		722	1705905	1706627	39996683	Geobacter sulfurreducens PCA	dethiobiotin synthase	yes	1	GSU1583	100
fig|666666.2405.peg.1639	GSU1584	1	1	yes		989	1706620	1707609	39996684	Geobacter sulfurreducens PCA	biotin synthetase	yes	1	GSU1584	100
fig|666666.2405.peg.1640	GSU1585	1	1	yes		479	1707841	1708320	39996685	Geobacter sulfurreducens PCA	hypothetical protein GSU1585	yes	1	GSU1585	100
fig|666666.2405.peg.1641	GSU1586	1	1	yes		1157	1708346	1709503	39996686	Geobacter sulfurreducens PCA	transcription elongation factor NusA	yes	1	GSU1586	100
fig|666666.2405.peg.1642	GSU1587	1	1	yes		617	1709507	1710124	39996687	Geobacter sulfurreducens PCA	ribosomal protein L7Ae family protein	yes	1	GSU1587	100
fig|666666.2405.peg.1643	GSU1588	0.999412	1	yes		2636	1710117	1712753	39996688	Geobacter sulfurreducens PCA	translation initiation factor IF-2	yes	0.999412	GSU1588	100
fig|666666.2405.peg.1644	GSU1589	1	1	yes		356	1712821	1713177	39996689	Geobacter sulfurreducens PCA	ribosome-binding factor A	yes	1	GSU1589	100
fig|666666.2405.peg.1645	GSU1590	1	1	yes		950	1713170	1714120	39996690	Geobacter sulfurreducens PCA	DHH domain-containing protein	yes	1	GSU1590	100
fig|666666.2405.peg.1646	GSU1591	1	1	yes		914	1714126	1715040	39996691	Geobacter sulfurreducens PCA	tRNA pseudouridine synthase B	yes	1	GSU1591	100
fig|666666.2405.peg.1647	GSU1592	1	1	yes		266	1715164	1715430	39996692	Geobacter sulfurreducens PCA	30S ribosomal protein S15	yes	1	GSU1592	100
fig|666666.2405.peg.1648	GSU1593	0.989043	1	yes		2114	1715683	1717797	39996693	Geobacter sulfurreducens PCA	polynucleotide phosphorylase/polyadenylase	yes	0.989043	GSU1593	100
fig|666666.2405.peg.1649	GSU1594	1	1	yes		1256	1717842	1719098	39996694	Geobacter sulfurreducens PCA	M16 family peptidase	yes	1	GSU1594	100
fig|666666.2405.peg.1650	GSU1595	1	1	yes		362	1719197	1719559	39996695	Geobacter sulfurreducens PCA	deoxyuridine 5'-triphosphate nucleotidohydrolase	yes	1	GSU1595	100
fig|666666.2405.peg.1651	GSU1596	1	1	yes		611	1719604	1720215	39996696	Geobacter sulfurreducens PCA	Sua5/YciO/YrdC/YwlC family protein	yes	1	GSU1596	100
fig|666666.2405.peg.1652	GSU1597	1	1	yes		341	1720238	1720579	39996697	Geobacter sulfurreducens PCA	hypothetical protein GSU1597	yes	1	GSU1597	99.4
fig|666666.2405.peg.1653	GSU1598	0.992806	1	yes		410	1720893	1721303	39996698	Geobacter sulfurreducens PCA	hypothetical protein GSU1598	yes	0.992806	GSU1598	100
fig|666666.2405.peg.1654	GSU1599	1	1	yes		182	1721325	1721507	39996699	Geobacter sulfurreducens PCA	50S ribosomal protein L32	yes	1	GSU1599	100
fig|666666.2405.peg.1655	GSU1600	1	1	yes		1040	1721553	1722593	39996700	Geobacter sulfurreducens PCA	putative glycerol-3-phosphate acyltransferase PlsX	yes	1	GSU1600	100
fig|666666.2405.peg.1656	GSU1601	0.996899	1	yes		980	1722606	1723586	39996701	Geobacter sulfurreducens PCA	3-oxoacyl-(acyl-carrier-protein) synthase III	yes	0.996899	GSU1601	100
fig|666666.2405.peg.1657	GSU1602	1	1	yes		923	1723609	1724532	39996702	Geobacter sulfurreducens PCA	malonyl CoA-acyl carrier protein transacylase	yes	1	GSU1602	100
fig|666666.2405.peg.1658	GSU1603	1	1	yes		740	1724543	1725283	39996703	Geobacter sulfurreducens PCA	3-oxoacyl-(acyl-carrier-protein) reductase	yes	1	GSU1603	100
fig|666666.2405.peg.1659	GSU1604	1	1	yes		233	1725370	1725603	39996704	Geobacter sulfurreducens PCA	acyl carrier protein	yes	1	GSU1604	100
fig|666666.2405.peg.1660	GSU1605	0.998768	1	yes		1220	1725754	1726974	39996705	Geobacter sulfurreducens PCA	3-oxoacyl-(acyl-carrier-protein) synthase II	yes	0.998768	GSU1605	100
fig|666666.2405.peg.1661	GSU1606	1	1	yes		446	1726985	1727431	39996706	Geobacter sulfurreducens PCA	ribose 5-phosphate isomerase B, putative	yes	1	GSU1606	100
fig|666666.2405.peg.1662	GSU1607	1	1	yes		1247	1727524	1728771	39996707	Geobacter sulfurreducens PCA	serine hydroxymethyltransferase	yes	1	GSU1607	100
fig|666666.2405.peg.1663	GSU1608	1	1	yes		248	1729425	1729673	39996708	Geobacter sulfurreducens PCA	hypothetical protein GSU1608	yes	1	GSU1608	100
fig|666666.2405.peg.1664	GSU1609	1	1	yes		1499	1729861	1731360	39996709	Geobacter sulfurreducens PCA	outer membrane efflux protein	yes	1	GSU1609	100
fig|666666.2405.peg.1665	GSU1610	1	1	yes		1184	1731389	1732573	39996710	Geobacter sulfurreducens PCA	RND family efflux transporter MFP subunit	yes	1	GSU1610	100
fig|666666.2405.peg.1666	GSU1611	1	1	yes		3098	1732570	1735668	39996711	Geobacter sulfurreducens PCA	AcrB/AcrD/AcrF family protein	yes	1	GSU1611	100
fig|666666.2405.peg.1667	GSU1612	1	1	yes		743	1735665	1736408	39996712	Geobacter sulfurreducens PCA	phosphoglycerate mutase	yes	1	GSU1612	100
fig|666666.2405.peg.1668	GSU1613	1	1	yes		857	1736427	1737284	39996713	Geobacter sulfurreducens PCA	A/G-specific adenine glycosylase, putative	yes	1	GSU1613	100
fig|666666.2405.peg.1669	GSU1614	1	1	yes		404	1737281	1737685	39996714	Geobacter sulfurreducens PCA	CoA-binding protein	yes	1	GSU1614	100
fig|666666.2405.peg.1670	GSU1615	0.99854	1	yes		1055	1737768	1738823	39996715	Geobacter sulfurreducens PCA	hypothetical protein GSU1615	yes	0.99854	GSU1615	100
fig|666666.2405.peg.1671	GSU2508	0.183051	1	no		158	1738909	1739067	none	none	n/a	no	n/a	GSU1615	100
fig|666666.2405.peg.1672	GSU1616	1	1	yes		1229	1739262	1740491	39996716	Geobacter sulfurreducens PCA	ImpB/MucB/SamB family protein	yes	1	GSU1616	100
fig|666666.2405.peg.1673	GSU1617	1	1	yes		611	1740541	1741152	39996717	Geobacter sulfurreducens PCA	LexA repressor	yes	1	GSU1617	100
fig|666666.2405.peg.1674	GSU1618	1	1	yes		863	1741360	1742223	39996718	Geobacter sulfurreducens PCA	hypothetical protein GSU1618	yes	1	GSU1618	100
fig|666666.2405.peg.1675	GSU1619	1	1	yes		359	1742270	1742629	39996719	Geobacter sulfurreducens PCA	chemotaxis protein CheY	yes	1	GSU1619	100
fig|666666.2405.peg.1676	GSU1620	1	1	yes		2126	1742783	1744909	39996720	Geobacter sulfurreducens PCA	iron-sulfur cluster binding protein, putative	yes	1	GSU1620	100
fig|666666.2405.peg.1677	GSU1621	1	1	yes		503	1744913	1745416	39996721	Geobacter sulfurreducens PCA	hypothetical protein GSU1621	yes	1	GSU1621	100
fig|666666.2405.peg.1678	GSU1622	0.999187	1	yes		1904	1745709	1747613	39996722	Geobacter sulfurreducens PCA	L-lactate permease	yes	0.999187	GSU1622	100
fig|666666.2405.peg.1679	GSU1623	1	1	yes		1373	1747707	1749080	39996723	Geobacter sulfurreducens PCA	glycolate oxidase subunit GlcD, putative	yes	1	GSU1623	100
fig|666666.2405.peg.1680	GSU1624	1	1	yes		1250	1749091	1750341	39996724	Geobacter sulfurreducens PCA	glycolate oxidase iron-sulfur subunit, putative	yes	1	GSU1624	100
fig|666666.2405.peg.1681	GSU1626	1	1	yes		725	1750512	1751237	39996726	Geobacter sulfurreducens PCA	GntR family transcriptional regulator	yes	1	GSU1626	100
fig|666666.2405.peg.1682	GSU1627	1	1	yes		368	1751576	1751944	39996727	Geobacter sulfurreducens PCA	preprotein translocase subunit SecG	yes	1	GSU1627	100
fig|666666.2405.peg.1683	GSU1628	1	1	no		755	1752032	1752787	39996728	Geobacter sulfurreducens PCA	phosphoglycerate kinase/triosephosphate isomerase	yes	1	GSU1628	100
fig|666666.2405.peg.1684	GSU1628	0.974326	0.974326	yes		1196	1752799	1753995	39996728	Geobacter sulfurreducens PCA	phosphoglycerate kinase/triosephosphate isomerase	yes	0.974326	GSU1628	99.9
fig|666666.2405.peg.1685	GSU1629	1	1	yes		1001	1754102	1755103	39996729	Geobacter sulfurreducens PCA	glyceraldehyde 3-phosphate dehydrogenase 1	yes	1	GSU1629	100
fig|666666.2405.peg.1686	GSU1630	1	1	yes		2132	1755275	1757407	39996730	Geobacter sulfurreducens PCA	sensory box histidine kinase	yes	1	GSU1630	100
fig|666666.2405.peg.1687	GSU1631	1	1	yes		770	1757565	1758335	39996731	Geobacter sulfurreducens PCA	metallo-beta-lactamase family protein	yes	1	GSU1631	100
fig|666666.2405.peg.1688	GSU1632	1	1	yes		1295	1758555	1759850	39996732	Geobacter sulfurreducens PCA	adenylosuccinate lyase	yes	1	GSU1632	100
fig|666666.2405.peg.1689	GSU1633	1	1	yes		1094	1759843	1760937	39996733	Geobacter sulfurreducens PCA	hypothetical protein GSU1633	yes	1	GSU1633	100
fig|666666.2405.peg.1690	GSU1634	1	1	yes		2990	1760938	1763928	39996734	Geobacter sulfurreducens PCA	phosphoribosylformylglycinamidine synthase II, putative	yes	1	GSU1634	100
fig|666666.2405.peg.1691	GSU1635	1	1	yes		827	1763932	1764759	39996735	Geobacter sulfurreducens PCA	phosphoribosylformylglycinamidine synthase I, putative	yes	1	GSU1635	100
fig|666666.2405.peg.1692	GSU1636	1	1	yes		1400	1764796	1766196	39996736	Geobacter sulfurreducens PCA	amidophosphoribosyltransferase	yes	1	GSU1636	100
fig|666666.2405.peg.1693	GSU1637	1	1	yes		548	1766214	1766762	39996737	Geobacter sulfurreducens PCA	orotate phosphoribosyltransferase	yes	1	GSU1637	100
fig|666666.2405.peg.1694	GSU1638	1	1	yes		698	1766835	1767533	39996738	Geobacter sulfurreducens PCA	hypothetical protein GSU1638	yes	1	GSU1638	100
fig|666666.2405.peg.1695	GSU1639	0.99631	1	yes		413	1767618	1768031	39996739	Geobacter sulfurreducens PCA	Rrf2 family protein	yes	0.99631	GSU1639	100
fig|666666.2405.peg.1696	GSU1640	1	1	yes		1352	1768175	1769527	39996740	Geobacter sulfurreducens PCA	cytochrome d ubiquinol oxidase, subunit I	yes	1	GSU1640	100
fig|666666.2405.peg.1697	GSU1641	1	1	yes		1028	1769529	1770557	39996741	Geobacter sulfurreducens PCA	cytochrome d ubiquinol oxidase, subunit II	yes	1	GSU1641	100
fig|666666.2405.peg.1698	GSU1642	1	1	yes		494	1770887	1771381	39996742	Geobacter sulfurreducens PCA	hypothetical protein GSU1642	yes	1	GSU1642	100
fig|666666.2405.peg.1699	GSU1643	0.996667	1	yes		917	1771541	1772458	39996743	Geobacter sulfurreducens PCA	GGDEF/response regulator receiver domain-containing protein	yes	0.996667	GSU1643	100
fig|666666.2405.peg.1700	GSU1644	1	1	yes		1679	1772601	1774280	39996744	Geobacter sulfurreducens PCA	putative ABC transporter ATP-binding protein	yes	1	GSU1644	100
fig|666666.2405.peg.1701	GSU1646	1	1	yes		1025	1774374	1775399	39996745	Geobacter sulfurreducens PCA	putative lipoprotein	yes	1	GSU1646	100
fig|666666.2405.peg.1702	GSU1647	1	1	yes		200	1775591	1775791	39996747	Geobacter sulfurreducens PCA	hypothetical protein GSU1647	yes	1	GSU1647	100
fig|666666.2405.peg.1703	GSU1648	0.997758	1	yes		659	1776062	1776721	39996748	Geobacter sulfurreducens PCA	cytochrome c family protein	yes	0.997758	GSU1648	100
fig|666666.2405.peg.1704	GSU1649	1	1	yes		1103	1776871	1777974	39996749	Geobacter sulfurreducens PCA	cytochrome b/b6	yes	1	GSU1649	100
fig|666666.2405.peg.1705	GSU1650	1	1	yes		419	1777983	1778402	39996750	Geobacter sulfurreducens PCA	cytochrome b/b6 complex, iron-sulfur subunit	yes	1	GSU1650	100
fig|666666.2405.peg.1706	GSU1651	1	1	yes		941	1778760	1779701	39996751	Geobacter sulfurreducens PCA	fructose-1,6-bisphosphatase	yes	1	GSU1651	100
fig|666666.2405.peg.1707	GSU1652	0.979167	1	yes		275	1779731	1780006	39996752	Geobacter sulfurreducens PCA	hypothetical protein GSU1652	yes	0.979167	GSU1652	100
fig|666666.2405.peg.1708	GSU1653	1	1	yes		1436	1780149	1781585	39996753	Geobacter sulfurreducens PCA	sigma-54 dependent DNA-binding response regulator	yes	1	GSU1653	100
fig|666666.2405.peg.1709	GSU1654	1	1	yes		1049	1781692	1782741	39996754	Geobacter sulfurreducens PCA	response regulator, putative	yes	1	GSU1654	100
fig|666666.2405.peg.1710	GSU1655	0.998753	0.998753	yes		2474	1782770	1785244	39996755	Geobacter sulfurreducens PCA	sensory box histidine kinase/response regulator	yes	0.998753	GSU1655	100
fig|666666.2405.peg.1711	GSU1656	1	1	yes		1262	1785395	1786657	39996756	Geobacter sulfurreducens PCA	sensory box/response regulator	yes	1	GSU1656	100
fig|666666.2405.peg.1712	GSU1657	0.965539	1	yes		2390	1786983	1789373	39996757	Geobacter sulfurreducens PCA	DNA internalization-related competence protein ComEC/Rec2	yes	0.965539	GSU1657	100
fig|666666.2405.peg.1713	GSU1658	1	1	yes		1376	1789434	1790810	39996758	Geobacter sulfurreducens PCA	response regulator/GGDEF domain-containing protein	yes	1	GSU1658	100
fig|666666.2405.peg.1714	GSU1659	1	1	yes		1241	1790853	1792094	39996759	Geobacter sulfurreducens PCA	histidyl-tRNA synthetase	yes	1	GSU1659	100
fig|666666.2405.peg.1715	none	n/a	1	no		113	1792190	1792303	none	none	n/a	no	n/a	none	n/a
fig|666666.2405.peg.1716	GSU1660	1	1	yes		2543	1792331	1794874	39996760	Geobacter sulfurreducens PCA	bifunctional aconitate hydratase 2/2-methylisocitrate dehydratase	yes	1	GSU1660	100
fig|666666.2405.peg.1717	GSU1661	1	1	yes		602	1794981	1795583	39996761	Geobacter sulfurreducens PCA	hypothetical protein GSU1661	yes	1	GSU1661	100
fig|666666.2405.peg.1718	GSU1662	1	1	yes		917	1795710	1796627	39996762	Geobacter sulfurreducens PCA	hypothetical protein GSU1662	yes	1	GSU1662	100
fig|666666.2405.peg.1719	GSU1663	1	1	yes		971	1796944	1797915	39996763	Geobacter sulfurreducens PCA	phosphorylase family protein	yes	1	GSU1663	100
fig|666666.2405.peg.1720	GSU1664	1	1	yes		413	1797985	1798398	39996764	Geobacter sulfurreducens PCA	hypothetical protein GSU1664	yes	1	GSU1664	100
fig|666666.2405.peg.1721	GSU1665	0.997758	1	yes		674	1798400	1799074	39996765	Geobacter sulfurreducens PCA	rhomboid family protein	yes	0.997758	GSU1665	100
fig|666666.2405.peg.1722	GSU1666	1	1	yes		230	1799484	1799714	39996766	Geobacter sulfurreducens PCA	iron-sulfur cluster-binding protein	yes	1	GSU1666	100
fig|666666.2405.peg.1723	GSU1667	1	1	yes		308	1799718	1800026	39996767	Geobacter sulfurreducens PCA	hypothetical protein GSU1667	yes	1	GSU1667	100
fig|666666.2405.peg.1724	GSU1668	1	1	yes		260	1800042	1800302	39996768	Geobacter sulfurreducens PCA	hypothetical protein GSU1668	yes	1	GSU1668	100
fig|666666.2405.peg.1725	GSU1669	1	1	yes		191	1800544	1800735	39996769	Geobacter sulfurreducens PCA	hypothetical protein GSU1669	yes	1	GSU1669	100
fig|666666.2405.peg.1726	GSU1670	0.995146	1	yes		311	1800780	1801091	39996770	Geobacter sulfurreducens PCA	putative lipoprotein	yes	0.995146	GSU1670	100
fig|666666.2405.peg.1727	GSU1671	1	1	yes		968	1801107	1802075	39996771	Geobacter sulfurreducens PCA	response regulator/GGDEF domain-containing protein	yes	1	GSU1671	100
fig|666666.2405.peg.1728	GSU1672	1	1	yes		983	1802238	1803221	39996772	Geobacter sulfurreducens PCA	glycerate dehydrogenase	yes	1	GSU1672	100
fig|666666.2405.peg.1729	GSU1673	1	1	yes		146	1803277	1803423	39996773	Geobacter sulfurreducens PCA	hypothetical protein GSU1673	yes	1	GSU1673	100
fig|666666.2405.peg.1730	GSU1674	1	1	yes		293	1803527	1803820	39996774	Geobacter sulfurreducens PCA	hypothetical protein GSU1674	yes	1	GSU1674	100
fig|666666.2405.peg.1731	GSU1676	1	1	yes		464	1803937	1804401	39996776	Geobacter sulfurreducens PCA	hypothetical protein GSU1676	yes	1	GSU1676	100
fig|666666.2405.peg.1732	GSU1677	0.998782	0.998782	yes		2474	1804570	1807044	39996777	Geobacter sulfurreducens PCA	AMP-binding enzyme/acyltransferase	yes	0.998782	GSU1677	100
fig|666666.2405.peg.1733	GSU1678	1	1	yes		2615	1807045	1809660	39996778	Geobacter sulfurreducens PCA	cation transporter E1-E2 family ATPase	yes	1	GSU1678	100
fig|666666.2405.peg.1734	GSU1680	1	1	yes		431	1810936	1811367	39996780	Geobacter sulfurreducens PCA	hypothetical protein GSU1680	yes	1	GSU1680	100
fig|666666.2405.peg.1735	GSU1681	1	1	yes		1037	1811379	1812416	39996781	Geobacter sulfurreducens PCA	cobyrinic acid a,c-diamide synthase family protein	yes	1	GSU1681	100
fig|666666.2405.peg.1736	GSU1682	1	1	yes		218	1812862	1813080	39996782	Geobacter sulfurreducens PCA	putative lipoprotein	yes	1	GSU1682	100
fig|666666.2405.peg.1737	GSU1683	1	1	yes		449	1813077	1813526	39996783	Geobacter sulfurreducens PCA	hypothetical protein GSU1683	yes	1	GSU1683	100
fig|666666.2405.peg.1738	GSU1684	1	1	yes		1457	1813571	1815028	39996784	Geobacter sulfurreducens PCA	hypothetical protein GSU1684	yes	1	GSU1684	100
fig|666666.2405.peg.1739	GSU1685	1	1	yes		545	1815079	1815624	39996785	Geobacter sulfurreducens PCA	HD domain-containing protein	yes	1	GSU1685	100
fig|666666.2405.peg.1740	GSU1686	1	1	yes		464	1815791	1816255	39996786	Geobacter sulfurreducens PCA	cytidine/deoxycytidylate deaminase family protein	yes	1	GSU1686	100
fig|666666.2405.peg.1741	GSU1687	1	1	yes		452	1816252	1816704	39996787	Geobacter sulfurreducens PCA	transcriptional regulator NrdR	yes	1	GSU1687	100
fig|666666.2405.peg.1742	GSU1688	0.998106	1	yes		812	1817021	1817833	39996788	Geobacter sulfurreducens PCA	riboflavin biosynthesis protein RibD	yes	0.998106	GSU1688	100
fig|666666.2405.peg.1743	GSU1689	1	1	yes		653	1817818	1818471	39996789	Geobacter sulfurreducens PCA	riboflavin synthase subunit alpha	yes	1	GSU1689	100
fig|666666.2405.peg.1744	GSU1690	1	1	yes		1202	1818511	1819713	39996790	Geobacter sulfurreducens PCA	3,4-dihydroxy-2-butanone 4-phosphate synthase/GTP cyclohydrolase II	yes	1	GSU1690	100
fig|666666.2405.peg.1745	GSU1691	1	1	yes		467	1819724	1820191	39996791	Geobacter sulfurreducens PCA	riboflavin synthase, beta subunit	yes	1	GSU1691	100
fig|666666.2405.peg.1746	GSU1692	1	1	yes		416	1820191	1820607	39996792	Geobacter sulfurreducens PCA	N utilization substance protein B	yes	1	GSU1692	100
fig|666666.2405.peg.1747	GSU1693	1	1	yes		1310	1820647	1821957	39996793	Geobacter sulfurreducens PCA	homoserine dehydrogenase	yes	1	GSU1693	99.9
fig|666666.2405.peg.1748	GSU1694	1	1	yes		674	1822015	1822689	39996794	Geobacter sulfurreducens PCA	HAD superfamily hydrolase	yes	1	GSU1694	100
fig|666666.2405.peg.1749	GSU1695	1	1	yes		1385	1822714	1824099	39996795	Geobacter sulfurreducens PCA	threonine synthase	yes	1	GSU1695	100
fig|666666.2405.peg.1750	GSU1696	1	1	yes		941	1824261	1825202	39996796	Geobacter sulfurreducens PCA	MoxR family protein	yes	1	GSU1696	100
fig|666666.2405.peg.1751	GSU2547	0.0530938	1	no		752	1825316	1826068	78222842	Geobacter metallireducens GS-15	hypothetical protein Gmet_1633	yes	0.59481	none	n/a
fig|666666.2405.peg.1752	GSU1697	1	1	yes		1934	1826055	1827989	39996797	Geobacter sulfurreducens PCA	hypothetical protein GSU1697	yes	1	GSU1697	100
fig|666666.2405.peg.1753	GSU2812	0.25029	1	no		116	1828004	1828120	none	none	n/a	no	n/a	GSU1698	100
fig|666666.2405.peg.1754	GSU1698	0.999178	1	yes		1853	1828097	1829950	39996798	Geobacter sulfurreducens PCA	TPR domain-containing protein	yes	0.999178	GSU1698	100
fig|666666.2405.peg.1755	GSU1699	1	1	yes		674	1829957	1830631	39996799	Geobacter sulfurreducens PCA	TonB-dependent receptor, putative	yes	1	GSU1699	100
fig|666666.2405.peg.1756	GSU1700	1	1	yes		2258	1830822	1833080	39996800	Geobacter sulfurreducens PCA	malic enzyme	yes	1	GSU1700	100
fig|666666.2405.peg.1757	GSU1701	0.993548	1	yes		449	1833409	1833858	39996801	Geobacter sulfurreducens PCA	HIT family protein	yes	0.993548	GSU1701	100
fig|666666.2405.peg.1758	GSU1702	1	1	yes		956	1833855	1834811	39996802	Geobacter sulfurreducens PCA	ROK family protein	yes	1	GSU1702	100
fig|666666.2405.peg.1759	GSU1703	0.997041	1	yes		1034	1834914	1835948	39996803	Geobacter sulfurreducens PCA	6-phosphofructokinase	yes	0.997041	GSU1703	100
fig|666666.2405.peg.1760	GSU1704	1	1	yes		1991	1836111	1838102	39996804	Geobacter sulfurreducens PCA	methyl-accepting chemotaxis protein, putative	yes	1	GSU1704	100
fig|666666.2405.peg.1761	GSU0410	0.257525	1	no		128	1838156	1838284	50287205	Candida glabrata	unnamed protein product	no	0.360089	GSU0279	71.4
fig|666666.2405.peg.1762	GSU1705	1	1	yes		803	1838348	1839151	39996805	Geobacter sulfurreducens PCA	3-methyl-2-oxobutanoate hydroxymethyltransferase	yes	1	GSU1705	100
fig|666666.2405.peg.1763	GSU1706	1	1	yes		851	1839153	1840004	39996806	Geobacter sulfurreducens PCA	pantoate--beta-alanine ligase	yes	1	GSU1706	100
fig|666666.2405.peg.1764	GSU1707	1	1	yes		1658	1840060	1841718	39996807	Geobacter sulfurreducens PCA	group II decarboxylase	yes	1	GSU1707	100
fig|666666.2405.peg.1765	GSU1708	0.997605	0.997605	yes		1262	1841779	1843041	39996808	Geobacter sulfurreducens PCA	Atz/Trz family chlorohydrolase	yes	0.997605	GSU1708	99.9
fig|666666.2405.peg.1766	GSU1709	0.993548	0.993548	yes		461	1843120	1843581	39996809	Geobacter sulfurreducens PCA	SsrA-binding protein	yes	0.993548	GSU1709	99.8
fig|666666.2405.peg.1767	GSU1716	1	1	yes		707	1844585	1845292	39996815	Geobacter sulfurreducens PCA	phosphoadenosine phosphosulfate reductase, putative	yes	1	GSU1716	100
fig|666666.2405.peg.1768	GSU1717	1	1	yes		803	1845327	1846130	39996816	Geobacter sulfurreducens PCA	sulfate adenylyltransferase subunit 2	yes	1	GSU1717	100
fig|666666.2405.peg.1769	GSU1718	1	1	yes		1550	1846158	1847708	39996817	Geobacter sulfurreducens PCA	elongation factor Tu GTP binding domain-containing protein	yes	1	GSU1718	100
fig|666666.2405.peg.1770	GSU1719	1	1	yes		374	1847762	1848136	39996818	Geobacter sulfurreducens PCA	hypothetical protein GSU1719	yes	1	GSU1719	100
fig|666666.2405.peg.1771	GSU1720	1	1	yes		368	1848313	1848681	39996819	Geobacter sulfurreducens PCA	6-pyruvoyl tetrahydrobiopterin synthase family protein	yes	1	GSU1720	100
fig|666666.2405.peg.1772	GSU1721	1	1	yes		752	1848674	1849426	39996820	Geobacter sulfurreducens PCA	radical SAM domain-containing protein	yes	1	GSU1721	100
fig|666666.2405.peg.1773	GSU1722	1	1	yes		719	1849449	1850168	39996821	Geobacter sulfurreducens PCA	creatinine amidohydrolase	yes	1	GSU1722	100
fig|666666.2405.peg.1774	GSU1723	1	1	yes		1637	1850221	1851858	39996822	Geobacter sulfurreducens PCA	mechanosensitive ion channel family protein	yes	1	GSU1723	100
fig|666666.2405.peg.1775	GSU1724	1	1	yes		1256	1852172	1853428	39996823	Geobacter sulfurreducens PCA	nuclease SbcCD, D subunit, putative	yes	1	GSU1724	100
fig|666666.2405.peg.1776	GSU1725	1	1	yes		2441	1853428	1855869	39996824	Geobacter sulfurreducens PCA	nuclease SbcCD, C subunit, putative	yes	1	GSU1725	100
fig|666666.2405.peg.1777	GSU0034	0.226471	0.232673	no	region 5	143	1856019	1856162	134287512	Burkholderia vietnamiensis G4	hypothetical protein Bcep1808_7758	no	0.316667	GSU2786	66.7
fig|666666.2405.peg.1778	GSU1386	0.13427	0.157386	no	region 5	266	1856660	1856926	108797371	Mycobacterium sp. MCS	pyridoxamine 5'-phosphate oxidase-related, FMN-binding protein	no	0.183708	GSU0982	58.8
fig|666666.2405.peg.1779	GSU2507	0.076161	0.0857585	no	region 5	491	1856910	1857401	197118524	Geobacter bemidjiensis Bem	hypothetical protein Gbem_2142	yes	0.520124	GSU1130	55.3
fig|666666.2405.peg.1780	GSU2158	0.165693	0.166912	no	region 5	191	1857613	1857804	153855388	Dorea longicatena DSM 13814	hypothetical protein DORLON_02551	no	0.247445	none	n/a
fig|666666.2405.peg.1781	GSU0558	0.160432	0.171942	no	region 5	209	1858251	1858460	197118523	Geobacter bemidjiensis Bem	hypothetical protein Gbem_2141	yes	0.305036	none	n/a
fig|666666.2405.peg.1782	GSU2860	0.0862876	0.0862876	no	region 5	449	1858490	1858939	197118524	Geobacter bemidjiensis Bem	hypothetical protein Gbem_2142	yes	0.548495	GSU1266	58.3
fig|666666.2405.peg.1783	GSU1726	1	1	yes		566	1859150	1859716	39996825	Geobacter sulfurreducens PCA	hypothetical protein GSU1726	yes	1	GSU1726	100
fig|666666.2405.peg.1784	GSU1727	0.98855	0.98855	yes		392	1859964	1860356	39996826	Geobacter sulfurreducens PCA	dnaK suppressor, putative	yes	0.98855	GSU1727	99.7
fig|666666.2405.peg.1785	GSU1728	1	1	yes		1010	1860380	1861390	39996827	Geobacter sulfurreducens PCA	hypothetical protein GSU1728	yes	1	GSU1728	100
fig|666666.2405.peg.1786	GSU1729	1	1	yes		1301	1861397	1862698	39996828	Geobacter sulfurreducens PCA	phenylacetate-CoA ligase	yes	1	GSU1729	100
fig|666666.2405.peg.1787	GSU1730	1	1	yes		743	1862703	1863446	39996829	Geobacter sulfurreducens PCA	branched-chain amino acid ABC transporter, ATP-binding protein	yes	1	GSU1730	100
fig|666666.2405.peg.1788	GSU1731	1	1	yes		752	1863463	1864215	39996830	Geobacter sulfurreducens PCA	branched-chain amino acid ABC transporter, ATP-binding protein	yes	1	GSU1731	100
fig|666666.2405.peg.1789	GSU1732	1	1	yes		980	1864208	1865188	39996831	Geobacter sulfurreducens PCA	branched-chain amino acid ABC transporter, permease protein	yes	1	GSU1732	100
fig|666666.2405.peg.1790	GSU1733	1	1	yes		884	1865209	1866093	39996832	Geobacter sulfurreducens PCA	branched-chain amino acid ABC transporter, permease protein	yes	1	GSU1733	100
fig|666666.2405.peg.1791	GSU1734	1	1	yes		1142	1866181	1867323	39996833	Geobacter sulfurreducens PCA	branched-chain amino acid ABC transporter, periplasmic amino acid-binding protein, putative	yes	1	GSU1734	100
fig|666666.2405.peg.1792	GSU1735	1	1	yes		1136	1867342	1868478	39996834	Geobacter sulfurreducens PCA	branched-chain amino acid ABC transporter, periplasmic amino acid-binding protein, putative	yes	1	GSU1735	100
fig|666666.2405.peg.1793	GSU1736	1	1	yes		431	1868500	1868931	39996835	Geobacter sulfurreducens PCA	ACT domain-containing protein	yes	1	GSU1736	100
fig|666666.2405.peg.1794	GSU1737	1	1	yes		1307	1868973	1870280	39996836	Geobacter sulfurreducens PCA	phenylacetate-CoA ligase	yes	1	GSU1737	100
fig|666666.2405.peg.1795	GSU1738	1	1	yes		578	1870296	1870874	39996837	Geobacter sulfurreducens PCA	indolepyruvate oxidoreductase subunit B	yes	1	GSU1738	100
fig|666666.2405.peg.1796	GSU1739	0.979967	1	yes		1793	1870871	1872664	39996838	Geobacter sulfurreducens PCA	indolepyruvate ferredoxin oxidoreductase, alpha subunit	yes	0.979967	GSU1739	100
fig|666666.2405.peg.1797	GSU1740	1	1	yes		323	1872848	1873171	39996839	Geobacter sulfurreducens PCA	cytochrome c family protein, putative	yes	1	GSU1740	100
fig|666666.2405.peg.1798	GSU1741	1	1	yes		923	1873173	1874096	39996840	Geobacter sulfurreducens PCA	Ppx/GppA family phosphatase	yes	1	GSU1741	100
fig|666666.2405.peg.1799	GSU1742	0.999021	0.999021	yes		1631	1874096	1875727	39996841	Geobacter sulfurreducens PCA	Na/Pi-cotransporter family protein	yes	0.999021	GSU1742	99.9
fig|666666.2405.peg.1800	GSU1743	0.995025	1	yes		605	1875745	1876350	39996842	Geobacter sulfurreducens PCA	putative lipoprotein	yes	0.995025	GSU1743	100
fig|666666.2405.peg.1801	GSU1744	0.992188	1	yes		401	1876496	1876897	39996843	Geobacter sulfurreducens PCA	hypothetical protein GSU1744	yes	0.992188	GSU1744	100
fig|666666.2405.peg.1802	GSU1745	1	1	yes		1574	1876944	1878518	39996844	Geobacter sulfurreducens PCA	OmpA domain-containing protein	yes	1	GSU1745	100
fig|666666.2405.peg.1803	GSU1746	1	1	yes		278	1878591	1878869	39996845	Geobacter sulfurreducens PCA	integration host factor, beta subunit	yes	1	GSU1746	100
fig|666666.2405.peg.1804	GSU1166	0.0590774	1	no		1025	1878991	1880016	78223041	Geobacter metallireducens GS-15	hypothetical protein Gmet_1834	yes	0.578869	GSU1747	100
fig|666666.2405.peg.1805	GSU1748	0.990066	1	yes		1328	1880108	1881436	39996847	Geobacter sulfurreducens PCA	RNA methyltransferase	yes	0.990066	GSU1748	100
fig|666666.2405.peg.1806	GSU1749	0.99505	1	yes		305	1881417	1881722	39996848	Geobacter sulfurreducens PCA	hypothetical protein GSU1749	yes	0.99505	GSU1749	100
fig|666666.2405.peg.1807	GSU1750	1	1	yes		218	1882097	1882315	39996849	Geobacter sulfurreducens PCA	translation initiation factor IF-1	yes	1	GSU1750	100
fig|666666.2405.peg.1808	GSU1752	1	1	yes		563	1882603	1883166	39996851	Geobacter sulfurreducens PCA	translation elongation factor P	yes	1	GSU1752	100
fig|666666.2405.peg.1809	GSU1753	1	1	yes		923	1883172	1884095	39996852	Geobacter sulfurreducens PCA	lysyl-tRNA synthetase-related protein	yes	1	GSU1753	100
fig|666666.2405.peg.1810	GSU1754	1	1	yes		1061	1884076	1885137	39996853	Geobacter sulfurreducens PCA	L-lysine 2,3-aminomutase	yes	1	GSU1754	100
fig|666666.2405.peg.1811	GSU1755	1	1	yes		917	1885221	1886138	39996854	Geobacter sulfurreducens PCA	dihydroorotate dehydrogenase	yes	1	GSU1755	100
fig|666666.2405.peg.1812	GSU1756	1	1	yes		815	1886161	1886976	39996855	Geobacter sulfurreducens PCA	dihydroorotate dehydrogenase, electron transfer subunit, putative	yes	1	GSU1756	100
fig|666666.2405.peg.1813	GSU1757	1	1	yes		455	1886966	1887421	39996856	Geobacter sulfurreducens PCA	ribosomal-protein-alanine acetyltransferase	yes	1	GSU1757	100
fig|666666.2405.peg.1814	GSU1758	1	1	yes		1046	1887582	1888628	39996857	Geobacter sulfurreducens PCA	phosphoribosylaminoimidazole synthetase	yes	1	GSU1758	100
fig|666666.2405.peg.1815	GSU1759	1	1	yes		620	1888656	1889276	39996858	Geobacter sulfurreducens PCA	phosphoribosylglycinamide formyltransferase	yes	1	GSU1759	100
fig|666666.2405.peg.1816	GSU1761	0.995015	0.995015	yes		1523	1890003	1891526	39996860	Geobacter sulfurreducens PCA	cytochrome c family protein	yes	0.995015	GSU1761	99.2
fig|666666.2405.peg.1817	GSU1762	1	1	yes		1289	1891595	1892884	39996861	Geobacter sulfurreducens PCA	TPR domain-containing protein	yes	1	GSU1762	100
fig|666666.2405.peg.1818	GSU1763	1	1	yes		290	1892881	1893171	39996862	Geobacter sulfurreducens PCA	dnaJ domain-containing protein	yes	1	GSU1763	100
fig|666666.2405.peg.1819	GSU1764	1	1	yes		1880	1893250	1895130	39996863	Geobacter sulfurreducens PCA	1-deoxy-D-xylulose-5-phosphate synthase	yes	1	GSU1764	100
fig|666666.2405.peg.1820	GSU1765	1	1	yes		893	1895130	1896023	39996864	Geobacter sulfurreducens PCA	geranyltranstransferase	yes	1	GSU1765	100
fig|666666.2405.peg.1821	GSU1766	1	1	yes		230	1896067	1896297	39996865	Geobacter sulfurreducens PCA	exodeoxyribonuclease VII, small subunit	yes	1	GSU1766	100
fig|666666.2405.peg.1822	GSU1767	1	1	yes		1343	1896364	1897707	39996866	Geobacter sulfurreducens PCA	exodeoxyribonuclease VII, large subunit	yes	1	GSU1767	100
fig|666666.2405.peg.1823	GSU1768	1	1	yes		1400	1897806	1899206	39996867	Geobacter sulfurreducens PCA	ParA family protein	yes	1	GSU1768	100
fig|666666.2405.peg.1824	GSU1769	0.982877	1	yes		887	1899215	1900102	39996868	Geobacter sulfurreducens PCA	hypothetical protein GSU1769	yes	0.982877	GSU1769	100
fig|666666.2405.peg.1825	GSU1770	1	1	yes		1358	1900294	1901652	39996869	Geobacter sulfurreducens PCA	hypothetical protein GSU1770	yes	1	GSU1770	100
fig|666666.2405.peg.1826	GSU1771	1	1	yes		248	1902033	1902281	39996870	Geobacter sulfurreducens PCA	hypothetical protein GSU1771	yes	1	GSU1771	100
fig|666666.2405.peg.1827	GSU1772	1	1	yes		1331	1902826	1904157	39996871	Geobacter sulfurreducens PCA	carboxy-terminal processing protease	yes	1	GSU1772	100
fig|666666.2405.peg.1828	GSU1773	0.998611	1	yes		1106	1904184	1905290	39996872	Geobacter sulfurreducens PCA	M23/M37 peptidase domain-containing protein	yes	0.998611	GSU1773	100
fig|666666.2405.peg.1829	GSU1774	1	1	yes		950	1905356	1906306	39996873	Geobacter sulfurreducens PCA	cell division ABC transporter, permease protein FtsX, putative	yes	1	GSU1774	100
fig|666666.2405.peg.1830	GSU1775	1	1	yes		680	1906284	1906964	39996874	Geobacter sulfurreducens PCA	cell division ATP-binding protein FtsE	yes	1	GSU1775	100
fig|666666.2405.peg.1831	GSU1776	0.889286	1	yes		413	1907019	1907432	39996875	Geobacter sulfurreducens PCA	pilin domain-containing protein	yes	0.889286	GSU1776	100
fig|666666.2405.peg.1832	GSU1777	0.997067	1	yes		503	1907439	1907942	39996876	Geobacter sulfurreducens PCA	hypothetical protein GSU1777	yes	0.997067	GSU1777	100
fig|666666.2405.peg.1833	GSU1778	0.996207	0.996207	yes		2471	1907959	1910430	39996877	Geobacter sulfurreducens PCA	type II secretion system protein, putative	yes	0.996207	GSU1778	99.9
fig|666666.2405.peg.1834	GSU1779	1	1	yes		227	1910459	1910686	39996878	Geobacter sulfurreducens PCA	hypothetical protein GSU1779	yes	1	GSU1779	100
fig|666666.2405.peg.1835	GSU1780	0.993711	1	yes		497	1911079	1911576	39996879	Geobacter sulfurreducens PCA	hypothetical protein GSU1780	yes	0.993711	GSU1780	100
fig|666666.2405.peg.1836	GSU1781	1	1	yes		539	1911621	1912160	39996880	Geobacter sulfurreducens PCA	hypothetical protein GSU1781	yes	1	GSU1781	100
fig|666666.2405.peg.1837	GSU1782	1	1	yes		923	1912160	1913083	39996881	Geobacter sulfurreducens PCA	hypothetical protein GSU1782	yes	1	GSU1782	100
fig|666666.2405.peg.1838	GSU1783	1	1	yes		1724	1913086	1914810	39996882	Geobacter sulfurreducens PCA	type IV pilus biogenesis protein PilB, putative	yes	1	GSU1783	100
fig|666666.2405.peg.1839	GSU1784	1	1	yes		1208	1914856	1916064	39996883	Geobacter sulfurreducens PCA	type IV pilus biogenesis protein PilC, putative	yes	1	GSU1784	100
fig|666666.2405.peg.1840	GSU1785	0.988095	1	yes		122	1916167	1916289	39996884	Geobacter sulfurreducens PCA	cytochrome c family protein, putative	yes	0.988095	GSU1785	100
fig|666666.2405.peg.1841	GSU1786	0.850242	0.8523	yes		587	1916614	1917201	39996885	Geobacter sulfurreducens PCA	cytochrome c family protein	yes	0.850242	GSU1786	99.8
fig|666666.2405.peg.1842	GSU0599	0.141579	1	no		284	1917308	1917592	none	none	n/a	no	n/a	GSU1786	100
fig|666666.2405.peg.1843	GSU1787	0.99361	1	yes		437	1917715	1918152	39996886	Geobacter sulfurreducens PCA	cytochrome c family protein	yes	0.99361	GSU1787	100
fig|666666.2405.peg.1844	GSU1788	0.99572	0.99572	yes		1064	1918551	1919615	39996887	Geobacter sulfurreducens PCA	NHL repeat-containing protein	yes	0.99572	GSU1788	99.9
fig|666666.2405.peg.1845	GSU1789	1	1	yes		719	1919807	1920526	39996888	Geobacter sulfurreducens PCA	glycosyl transferase, group 2 family protein	yes	1	GSU1789	100
fig|666666.2405.peg.1846	GSU1790	1	1	yes		2273	1921191	1923464	39996889	Geobacter sulfurreducens PCA	ATP-dependent protease La	yes	1	GSU1790	100
fig|666666.2405.peg.1847	GSU1791	1	1	yes		1253	1923629	1924882	39996890	Geobacter sulfurreducens PCA	ATP-dependent protease ATP-binding subunit	yes	1	GSU1791	100
fig|666666.2405.peg.1848	GSU1792	1	1	yes		599	1924879	1925478	39996891	Geobacter sulfurreducens PCA	ATP-dependent Clp protease, proteolytic subunit ClpP	yes	1	GSU1792	100
fig|666666.2405.peg.1849	GSU1793	1	1	yes		1295	1925500	1926795	39996892	Geobacter sulfurreducens PCA	trigger factor	yes	1	GSU1793	100
fig|666666.2405.peg.1850	GSU1794	1	1	yes		599	1927365	1927964	39996893	Geobacter sulfurreducens PCA	HAM1 protein	yes	1	GSU1794	100
fig|666666.2405.peg.1851	GSU1795	1	1	yes		716	1927961	1928677	39996894	Geobacter sulfurreducens PCA	ribonuclease PH	yes	1	GSU1795	100
fig|666666.2405.peg.1852	GSU1796	0.98103	1	yes		1121	1928711	1929832	39996895	Geobacter sulfurreducens PCA	DHH family protein	yes	0.98103	GSU1796	100
fig|666666.2405.peg.1853	GSU1797	1	1	yes		569	1930268	1930837	39996896	Geobacter sulfurreducens PCA	ComEA-related protein	yes	1	GSU1797	100
fig|666666.2405.peg.1854	GSU1798	1	1	yes		1586	1930834	1932420	39996897	Geobacter sulfurreducens PCA	alpha-isopropylmalate/homocitrate synthase family transferase	yes	1	GSU1798	100
fig|666666.2405.peg.1855	GSU1799	1	1	yes		1217	1932537	1933754	39996898	Geobacter sulfurreducens PCA	aspartate kinase	yes	1	GSU1799	100
fig|666666.2405.peg.1856	GSU1800	0.996979	1	yes		482	1933831	1934313	39996899	Geobacter sulfurreducens PCA	hypothetical protein GSU1800	yes	0.996979	GSU1800	100
fig|666666.2405.peg.1857	GSU1801	1	1	yes		449	1934322	1934771	39996900	Geobacter sulfurreducens PCA	CBS domain-containing protein	yes	1	GSU1801	100
fig|666666.2405.peg.1858	GSU1802	1	1	yes		1559	1934771	1936330	39996901	Geobacter sulfurreducens PCA	YjeF family protein	yes	1	GSU1802	100
fig|666666.2405.peg.1859	GSU1803	1	1	yes		380	1936327	1936707	39996902	Geobacter sulfurreducens PCA	holo-(acyl-carrier-protein) synthase	yes	1	GSU1803	100
fig|666666.2405.peg.1860	GSU1804	1	1	yes		719	1936704	1937423	39996903	Geobacter sulfurreducens PCA	pyridoxal phosphate biosynthetic protein PdxJ	yes	1	GSU1804	100
fig|666666.2405.peg.1861	GSU1805	0.995475	0.995475	yes		1355	1937424	1938779	39996904	Geobacter sulfurreducens PCA	phosphoglucosamine mutase	yes	0.995475	GSU1805	99.6
fig|666666.2405.peg.1862	GSU1806	0.744444	0.992593	yes		416	1938784	1939200	39996905	Geobacter sulfurreducens PCA	hypothetical protein GSU1806	yes	0.744444	GSU1806	100
fig|666666.2405.peg.1863	GSU1807	0.984064	0.984064	yes		785	1939197	1939982	39996906	Geobacter sulfurreducens PCA	hypothetical protein GSU1807	yes	0.984064	GSU1807	99.2
fig|666666.2405.peg.1864	GSU1808	0.989879	0.989879	yes		779	1940040	1940819	39996907	Geobacter sulfurreducens PCA	dihydropteroate synthase	yes	0.989879	GSU1808	99.5
fig|666666.2405.peg.1865	GSU1809	0.997496	0.998329	yes		1832	1940942	1942774	39996908	Geobacter sulfurreducens PCA	cell division protein FtsH	yes	0.997496	GSU1809	98.2
fig|666666.2405.peg.1866	GSU1810	0.998927	0.998927	yes		1415	1942898	1944313	39996909	Geobacter sulfurreducens PCA	cell cycle protein MesJ, putative	yes	0.998927	GSU1810	99.9
fig|666666.2405.peg.1867	GSU1811	0.994269	1	yes		536	1944657	1945193	39996910	Geobacter sulfurreducens PCA	hypothetical protein GSU1811	yes	0.994269	GSU1811	100
fig|666666.2405.peg.1868	GSU1812	0.994723	0.994723	yes		1706	1945454	1947160	39996911	Geobacter sulfurreducens PCA	arginyl-tRNA synthetase	yes	0.994723	GSU1812	99.8
fig|666666.2405.peg.1869	GSU1813	1	1	yes		158	1947157	1947315	39996912	Geobacter sulfurreducens PCA	hypothetical protein GSU1813	yes	1	GSU1813	100
fig|666666.2405.peg.1870	GSU1814	1	1	yes		335	1947360	1947695	39996913	Geobacter sulfurreducens PCA	septum formation initiator family protein	yes	1	GSU1814	100
fig|666666.2405.peg.1871	GSU1815	1	1	yes		935	1947712	1948647	39996914	Geobacter sulfurreducens PCA	NAD-dependent epimerase/dehydratase family protein	yes	1	GSU1815	100
fig|666666.2405.peg.1872	GSU1816	0.996659	0.996659	yes		1361	1948655	1950016	39996915	Geobacter sulfurreducens PCA	UDP-glucose 6-dehydrogenase	yes	0.996659	GSU1816	99.9
fig|666666.2405.peg.1873	GSU1817	0.997067	1	yes		476	1950274	1950750	39996916	Geobacter sulfurreducens PCA	Slp family outer membrane lipoprotein	yes	0.997067	GSU1817	100
fig|666666.2405.peg.1874	GSU1818	1	1	yes		1169	1950814	1951983	39996917	Geobacter sulfurreducens PCA	cofactor-independent phosphoglycerate mutase	yes	1	GSU1818	99.8
fig|666666.2405.peg.1875	GSU1819	0.99481	0.99481	yes		887	1952082	1952969	39996918	Geobacter sulfurreducens PCA	integrase/recombinase XerD	yes	0.99481	GSU1819	99.7
fig|666666.2405.peg.1876	GSU1820	1	1	yes		2708	1952966	1955674	39996919	Geobacter sulfurreducens PCA	protein-P-II uridylyltransferase, putative	yes	1	GSU1820	99.9
fig|666666.2405.peg.1877	GSU1821	0.949531	1	yes		1328	1955714	1957042	39996920	Geobacter sulfurreducens PCA	N-acetylmuramoyl-L-alanine amidase	yes	0.949531	GSU1821	99.9
fig|666666.2405.peg.1878	GSU1822	0.998228	0.998228	yes		2615	1957089	1959704	39996921	Geobacter sulfurreducens PCA	DNA mismatch repair protein	yes	0.998228	GSU1822	99.9
fig|666666.2405.peg.1879	GSU1824	1	1	yes		185	1960132	1960317	39996923	Geobacter sulfurreducens PCA	hypothetical protein GSU1824	yes	1	GSU1824	100
fig|666666.2405.peg.1880	GSU1825	0.994924	0.994924	yes		593	1960324	1960917	39996924	Geobacter sulfurreducens PCA	CDP-diacylglycerol--glycerol-3-phosphate 3-phosphatidyltransferase	yes	0.994924	GSU1825	99
fig|666666.2405.peg.1881	GSU1826	1	1	yes		608	1960926	1961534	39996925	Geobacter sulfurreducens PCA	lytic murein transglycosylase, putative	yes	1	GSU1826	99.8
fig|666666.2405.peg.1882	GSU1827	0.999065	0.999065	yes		1595	1961748	1963343	39996926	Geobacter sulfurreducens PCA	L-aspartate oxidase	yes	0.999065	GSU1827	98.4
fig|666666.2405.peg.1883	GSU1828	0.984456	0.984456	yes		296	1963351	1963647	39996927	Geobacter sulfurreducens PCA	chorismate mutase domain-containing protein	yes	0.984456	GSU1828	98
fig|666666.2405.peg.1884	GSU1829	1	1	yes		209	1963647	1963856	39996928	Geobacter sulfurreducens PCA	hypothetical protein GSU1829	yes	1	GSU1829	95.2
fig|666666.2405.peg.1885	GSU1830	0.990584	0.990584	yes		803	1963859	1964662	39996929	Geobacter sulfurreducens PCA	hypothetical protein GSU1830	yes	0.990584	GSU1830	99.6
fig|666666.2405.peg.1886	GSU1831	1	1	yes		587	1964737	1965324	39996930	Geobacter sulfurreducens PCA	hypothetical protein GSU1831	yes	1	GSU1831	100
fig|666666.2405.peg.1887	GSU1832	0.914894	1	yes		806	1965311	1966117	39996931	Geobacter sulfurreducens PCA	hypothetical protein GSU1832	yes	0.914894	GSU1832	100
fig|666666.2405.peg.1888	GSU1833	1	1	yes		983	1966114	1967097	39996932	Geobacter sulfurreducens PCA	tryptophanyl-tRNA synthetase	yes	1	GSU1833	99.9
fig|666666.2405.peg.1889	GSU1834	1	1	yes		680	1967164	1967844	39996933	Geobacter sulfurreducens PCA	M50 family peptidase	yes	1	GSU1834	100
fig|666666.2405.peg.1890	GSU1835	1	1	yes		1412	1967989	1969401	39996934	Geobacter sulfurreducens PCA	glutamine synthetase, type I	yes	1	GSU1835	99.9
fig|666666.2405.peg.1891	GSU1836	0.995434	0.990826	yes		338	1969440	1969778	39996935	Geobacter sulfurreducens PCA	nitrogen regulatory protein P-II	yes	0.995434	GSU1836	99.4
fig|666666.2405.peg.1892	GSU1837	1	1	yes		758	1970206	1970964	39996936	Geobacter sulfurreducens PCA	peptidase family M23/M37 domain-containing protein	yes	1	GSU1837	100
fig|666666.2405.peg.1893	GSU1838	1	1	yes		2540	1970983	1973523	39996937	Geobacter sulfurreducens PCA	ATP-dependent helicase HrpB	yes	1	GSU1838	99.9
fig|666666.2405.peg.1894	GSU1839	1	1	yes		686	1973558	1974244	39996938	Geobacter sulfurreducens PCA	HAD superfamily hydrolase	yes	1	GSU1839	99.9
fig|666666.2405.peg.1895	GSU1840	0.979167	0.979167	yes		818	1974255	1975073	39996939	Geobacter sulfurreducens PCA	PAP2 family protein	yes	0.979167	GSU1840	98.2
fig|666666.2405.peg.1896	GSU1841	0.973585	0.973585	yes		389	1975079	1975468	39996940	Geobacter sulfurreducens PCA	hypothetical protein GSU1841	yes	0.973585	GSU1841	98.2
fig|666666.2405.peg.1897	GSU1842	0.833707	0.976484	yes		2753	1975474	1978227	39996941	Geobacter sulfurreducens PCA	polysaccharide biosynthesis/export domain-containing protein	yes	0.833707	GSU1842	96.1
fig|666666.2405.peg.1898	GSU1843	0.946597	0.946597	yes		1427	1978468	1979895	39996942	Geobacter sulfurreducens PCA	metallo-beta-lactamase family protein	yes	0.946597	GSU1843	95.9
fig|666666.2405.peg.1899	GSU1844	0.970874	0.970874	yes		2162	1979964	1982126	39996943	Geobacter sulfurreducens PCA	IPT/TIG domain-containing protein	yes	0.970874	GSU1844	95.1
fig|666666.2405.peg.1900	GSU1845	0.98073	0.982724	yes		1424	1982489	1983913	39996944	Geobacter sulfurreducens PCA	hypothetical protein GSU1845	yes	0.98073	GSU1845	96.2
fig|666666.2405.peg.1901	GSU1846	0.967241	0.977547	yes		845	1984290	1985135	39996945	Geobacter sulfurreducens PCA	glycosyl transferase domain-containing protein	yes	0.967241	GSU1846	96.3
fig|666666.2405.peg.1902	GSU2259	0.232979	0.963203	no	region 6	137	1985214	1985351	171680225	Podospora anserina	unnamed protein product	no	0.343617	none	n/a
fig|666666.2405.peg.1903	GSU3082	1	1	no	region 6	362	1985439	1985801	39995662	Geobacter sulfurreducens PCA	ISGsu7, transposase OrfA	yes	1	GSU1847	100
fig|666666.2405.peg.1904	GSU3083	1	1	no	region 6	890	1985798	1986688	39995663	Geobacter sulfurreducens PCA	ISGsu7, transposase OrfB	yes	1	GSU0761	100
fig|666666.2405.peg.1905	GSU1849	1	1	yes	region 6	155	1986720	1986875	39996948	Geobacter sulfurreducens PCA	hypothetical protein GSU1849	yes	1	GSU1849	98.7
fig|666666.2405.peg.1906	GSU2250	0.0685517	0.0685517	no	region 6	1061	1987092	1988153	158521819	Desulfococcus oleovorans Hxd3	glycosyl transferase group 1	no	0.452414	GSU2506	61.5
fig|666666.2405.peg.1907	GSU1976	0.0835917	0.0838083	no	region 6	1121	1990101	1991222	150008105	Parabacteroides distasonis ATCC 8503	glycosyl transferase family protein	no	0.268734	GSU2245	63.2
fig|666666.2405.peg.1908	GSU0127	0.302532	0.281491	no	region 6	119	1991193	1991312	none	none	n/a	no	n/a	GSU3424	68.8
fig|666666.2405.peg.1909	GSU1976	0.0432763	0.0432763	no	region 6	1220	1991995	1993215	191161046	Geobacter sp. M21	glycosyl transferase group 1	yes	0.0621027	GSU1465	58.7
fig|666666.2405.peg.1910	GSU2262	0.170573	0.170573	no	region 6	1127	1994289	1995416	77460283	Pseudomonas fluorescens Pf0-1	DegT/DnrJ/EryC1/StrS aminotransferase	no	0.679688	GSU2262	55.5
fig|666666.2405.peg.1911	GSU2674	0.0238498	n/a	no	region 6	1574	1995449	1997023	66810175	Dictyostelium discoideum AX4	polyketide synthase	no	0.0365258	GSU1710	64
fig|666666.2405.peg.1912	GSU1907	0.0322581	0.0351613	no	region 6	1424	1997016	1998440	169190180	Paenibacillus sp. JDR-2	conserved hypothetical protein	no	0.0894624	GSU0116	68.3
fig|666666.2405.peg.1913	GSU0629	0.0569427	0.0569427	no	region 6	1226	1998425	1999651	54309844	Photobacterium profundum SS9	hypothetical protein PBPRA2684	no	0.208917	GSU2737	68.8
fig|666666.2405.peg.1914	GSU1141	0.22381	0.214423	no	region 6	149	1999632	1999781	213014466	Thermotogales bacterium TBF 19.5.1	GCN5-related N-acetyltransferase	no	0.539048	none	n/a
fig|666666.2405.peg.1915	GSU3024	0.147906	0.147906	no	region 6	1121	2000180	2001301	218885404	Desulfovibrio vulgaris str. 'Miyazaki F'	CgeB family protein	no	0.163613	GSU1904	71.4
fig|666666.2405.peg.1916	GSU1855	0.469242	0.469242	yes	region 6	1103	2001457	2002560	39996954	Geobacter sulfurreducens PCA	capsule polysaccharide export protein, putative	yes	0.469242	GSU1855	59.1
fig|666666.2405.peg.1917	GSU1858	0.931148	0.931148	yes		3221	2004541	2007762	39996956	Geobacter sulfurreducens PCA	IPT/TIG domain-containing protein	yes	0.931148	GSU1858	94.8
fig|666666.2405.peg.1918	GSU1859	0.994286	0.994286	yes		539	2008520	2009059	39996957	Geobacter sulfurreducens PCA	keto/oxoacid ferredoxin oxidoreductase, gamma subunit	yes	0.994286	GSU1859	96.7
fig|666666.2405.peg.1919	GSU1860	1	1	yes		743	2009075	2009818	39996958	Geobacter sulfurreducens PCA	keto/oxoacid ferredoxin oxidoreductase, alpha subunit	yes	1	GSU1860	98.3
fig|666666.2405.peg.1920	GSU1861	0.945792	0.982857	yes		1055	2009826	2010881	39996959	Geobacter sulfurreducens PCA	2-ketoisovalerate ferredoxin reductase	yes	0.945792	GSU1861	95.9
fig|666666.2405.peg.1921	GSU1862	1	1	yes		203	2010922	2011125	39996960	Geobacter sulfurreducens PCA	keto/oxoacid ferredoxin oxidoreductase subunit	yes	1	GSU1862	98.5
fig|666666.2405.peg.1922	GSU1863	0.987539	0.987539	yes		503	2011317	2011820	39996961	Geobacter sulfurreducens PCA	Ros/MucR family transcriptional regulator	yes	0.987539	GSU1863	95.6
fig|666666.2405.peg.1923	GSU1864	0.977778	0.975881	yes		830	2011912	2012742	39996962	Geobacter sulfurreducens PCA	dimethyladenosine transferase	yes	0.977778	GSU1864	96.5
fig|666666.2405.peg.1924	GSU1865	0.980451	0.980451	yes		1022	2012739	2013761	39996963	Geobacter sulfurreducens PCA	glycoprotease family metalloendopeptidase	yes	0.980451	GSU1865	95.9
fig|666666.2405.peg.1925	GSU1866	1	1	yes		1322	2013768	2015090	39996964	Geobacter sulfurreducens PCA	phoH family protein	yes	1	GSU1866	99.1
fig|666666.2405.peg.1926	GSU1867	0.98913	0.98913	yes		284	2015142	2015426	39996965	Geobacter sulfurreducens PCA	hypothetical protein GSU1867	yes	0.98913	GSU1867	99.3
fig|666666.2405.peg.1927	GSU1868	0.978495	0.978495	yes		1142	2015456	2016598	39996966	Geobacter sulfurreducens PCA	aminotransferase, class V	yes	0.978495	GSU1868	96.1
fig|666666.2405.peg.1928	GSU1869	0.902216	0.904575	yes		1160	2016624	2017784	39996967	Geobacter sulfurreducens PCA	putative lipoprotein	yes	0.902216	GSU1869	91.3
fig|666666.2405.peg.1929	GSU1870	0.972543	1	yes		1058	2017985	2019043	39996968	Geobacter sulfurreducens PCA	GGDEF domain-containing protein	yes	0.972543	GSU1870	100
fig|666666.2405.peg.1930	GSU1871	0.979003	1	yes		2279	2019252	2021531	39996969	Geobacter sulfurreducens PCA	ribonucleotide-diphosphate reductase subunit alpha	yes	0.979003	GSU1871	100
fig|666666.2405.peg.1931	GSU1872	0.994792	0.994792	yes		593	2021558	2022151	39996970	Geobacter sulfurreducens PCA	hypothetical protein GSU1872	yes	0.994792	GSU1872	99.7
fig|666666.2405.peg.1932	GSU1873	0.999167	0.999167	yes		1790	2022224	2024014	39996971	Geobacter sulfurreducens PCA	oligoendopeptidase F	yes	0.999167	GSU1873	99.8
fig|666666.2405.peg.1933	GSU1874	1	1	yes		683	2024093	2024776	39996972	Geobacter sulfurreducens PCA	hypothetical protein GSU1874	yes	1	GSU1874	100
fig|666666.2405.peg.1934	GSU1875	1	1	yes		1427	2025000	2026427	39996973	Geobacter sulfurreducens PCA	S-adenosyl-L-homocysteine hydrolase	yes	1	GSU1875	100
fig|666666.2405.peg.1935	GSU1876	1	1	yes		458	2026586	2027044	39996974	Geobacter sulfurreducens PCA	hypothetical protein GSU1876	yes	1	GSU1876	100
fig|666666.2405.peg.1936	GSU1877	0.990318	0.990318	yes		1085	2027179	2028264	39996975	Geobacter sulfurreducens PCA	2-nitropropane dioxygenase family oxidoreductase	yes	0.990318	GSU1877	99.7
fig|666666.2405.peg.1937	GSU1878	1	1	yes		953	2028390	2029343	39996976	Geobacter sulfurreducens PCA	sensor histidine kinase	yes	1	GSU1878	100
fig|666666.2405.peg.1938	GSU1879	1	1	yes		716	2029340	2030056	39996977	Geobacter sulfurreducens PCA	DNA-binding response regulator	yes	1	GSU1879	100
fig|666666.2405.peg.1939	GSU1880	0.994832	1	yes		1169	2030153	2031322	161579499	Geobacter sulfurreducens PCA	S-adenosylmethionine synthetase	yes	0.994832	GSU1880	100
fig|666666.2405.peg.1940	GSU1881	1	1	yes		1766	2031427	2033193	39996979	Geobacter sulfurreducens PCA	phosphoenolpyruvate-protein phosphotransferase	yes	1	GSU1881	100
fig|666666.2405.peg.1941	GSU1882	1	1	yes		266	2033174	2033440	39996980	Geobacter sulfurreducens PCA	phosphocarrier protein HPr	yes	1	GSU1882	100
fig|666666.2405.peg.1942	GSU1883	1	1	yes		392	2033459	2033851	39996981	Geobacter sulfurreducens PCA	PTS system, IIA component, putative	yes	1	GSU1883	100
fig|666666.2405.peg.1943	GSU1884	1	1	yes		857	2033857	2034714	39996982	Geobacter sulfurreducens PCA	hypothetical protein GSU1884	yes	1	GSU1884	100
fig|666666.2405.peg.1944	GSU1885	0.995223	0.99681	yes		959	2034717	2035676	39996983	Geobacter sulfurreducens PCA	HPr kinase/phosphorylase	yes	0.995223	GSU1885	99.9
fig|666666.2405.peg.1945	GSU1886	1	1	yes		545	2035850	2036395	39996984	Geobacter sulfurreducens PCA	ribosomal subunit interface protein	yes	1	GSU1886	100
fig|666666.2405.peg.1946	GSU1887	0.99361	0.99361	yes		1445	2036525	2037970	39996985	Geobacter sulfurreducens PCA	RNA polymerase sigma-54 factor	yes	0.99361	GSU1887	99
fig|666666.2405.peg.1947	GSU1888	0.98954	0.98954	yes		740	2038058	2038798	39996986	Geobacter sulfurreducens PCA	ABC transporter, ATP-binding protein	yes	0.98954	GSU1888	97.2
fig|666666.2405.peg.1948	GSU1889	1	1	yes		503	2038779	2039282	39996987	Geobacter sulfurreducens PCA	hypothetical protein GSU1889	yes	1	GSU1889	99
fig|666666.2405.peg.1949	GSU1890	1	1	yes		575	2039284	2039859	39996988	Geobacter sulfurreducens PCA	hypothetical protein GSU1890	yes	1	GSU1890	99
fig|666666.2405.peg.1950	GSU1891	0.989418	0.989418	yes		1139	2039946	2041085	39996989	Geobacter sulfurreducens PCA	response regulator	yes	0.989418	GSU1891	98.2
fig|666666.2405.peg.1951	GSU1892	1	1	yes		539	2041250	2041789	39996990	Geobacter sulfurreducens PCA	YrbI family phosphatase	yes	1	GSU1892	100
fig|666666.2405.peg.1952	GSU1893	1	1	yes		965	2041786	2042751	39996991	Geobacter sulfurreducens PCA	carbohydrate isomerase KpsF/GutQ family protein	yes	1	GSU1893	100
fig|666666.2405.peg.1953	GSU1894	1	1	yes		818	2042794	2043612	39996992	Geobacter sulfurreducens PCA	2-dehydro-3-deoxyphosphooctonate aldolase	yes	1	GSU1894	100
fig|666666.2405.peg.1954	GSU1895	1	1	yes		1610	2043647	2045257	39996993	Geobacter sulfurreducens PCA	CTP synthetase	yes	1	GSU1895	100
fig|666666.2405.peg.1955	GSU1896	1	1	yes		752	2045276	2046028	39996994	Geobacter sulfurreducens PCA	3-deoxy-manno-octulosonate cytidylyltransferase	yes	1	GSU1896	100
fig|666666.2405.peg.1956	GSU1897	1	1	yes		824	2046301	2047125	39996995	Geobacter sulfurreducens PCA	MTA/SAH nucleosidase, putative	yes	1	GSU1897	100
fig|666666.2405.peg.1957	GSU1898	1	1	yes		872	2047083	2047955	39996996	Geobacter sulfurreducens PCA	hypothetical protein GSU1898	yes	1	GSU1898	100
fig|666666.2405.peg.1958	GSU1899	1	1	yes		1049	2048039	2049088	39996997	Geobacter sulfurreducens PCA	virulence factor Mce family protein	yes	1	GSU1899	100
fig|666666.2405.peg.1959	GSU1900	1	1	yes		773	2049134	2049907	39996998	Geobacter sulfurreducens PCA	transporter, putative	yes	1	GSU1900	100
fig|666666.2405.peg.1960	GSU1901	1	1	yes		1523	2049907	2051430	39996999	Geobacter sulfurreducens PCA	hypothetical protein GSU1901	yes	1	GSU1901	100
fig|666666.2405.peg.1961	GSU1902	1	1	yes		527	2051586	2052113	39997000	Geobacter sulfurreducens PCA	3-isopropylmalate dehydratase, small subunit, putative	yes	1	GSU1902	100
fig|666666.2405.peg.1962	GSU1903	1	1	yes		1283	2052144	2053427	39997001	Geobacter sulfurreducens PCA	3-isopropylmalate dehydratase large subunit	yes	1	GSU1903	100
fig|666666.2405.peg.1963	GSU1904	1	1	yes		1028	2053591	2054619	39997002	Geobacter sulfurreducens PCA	decarboxylase family protein	yes	1	GSU1904	100
fig|666666.2405.peg.1964	GSU1905	1	1	yes		200	2054840	2055040	39997003	Geobacter sulfurreducens PCA	cold shock domain-contain protein	yes	1	GSU1905	100
fig|666666.2405.peg.1965	GSU1906	1	1	yes		1538	2055187	2056725	39997004	Geobacter sulfurreducens PCA	2-isopropylmalate synthase	yes	1	GSU1906	100
fig|666666.2405.peg.1966	GSU1907	0.959223	1	yes		779	2057234	2058013	39997005	Geobacter sulfurreducens PCA	CDP-diacylglycerol--serine O-phosphatidyltransferase	yes	0.959223	GSU1907	100
fig|666666.2405.peg.1967	GSU1908	1	1	yes		656	2058010	2058666	39997006	Geobacter sulfurreducens PCA	phosphatidylserine decarboxylase	yes	1	GSU1908	100
fig|666666.2405.peg.1968	GSU1909	1	1	yes		1016	2058785	2059801	39997007	Geobacter sulfurreducens PCA	ketol-acid reductoisomerase	yes	1	GSU1909	100
fig|666666.2405.peg.1969	GSU1910	1	1	yes		491	2059862	2060353	39997008	Geobacter sulfurreducens PCA	acetolactate synthase 3 regulatory subunit	yes	1	GSU1910	100
fig|666666.2405.peg.1970	GSU1911	0.856769	0.856769	yes		1694	2060443	2062137	39997009	Geobacter sulfurreducens PCA	acetolactate synthase, large subunit, biosynthetic type	yes	0.856769	GSU1911	99.2
fig|666666.2405.peg.1971	GSU1912	1	1	yes		1661	2062170	2063831	39997010	Geobacter sulfurreducens PCA	dihydroxy-acid dehydratase	yes	1	GSU1912	100
fig|666666.2405.peg.1972	GSU1913	1	1	yes		692	2063973	2064665	39997011	Geobacter sulfurreducens PCA	glycoprotease family protein	yes	1	GSU1913	100
fig|666666.2405.peg.1973	GSU1914	1	1	yes		1067	2064667	2065734	39997012	Geobacter sulfurreducens PCA	membrane-associated zinc metalloprotease, putative	yes	1	GSU1914	100
fig|666666.2405.peg.1974	GSU1915	1	1	yes		1160	2065755	2066915	39997013	Geobacter sulfurreducens PCA	1-deoxy-D-xylulose 5-phosphate reductoisomerase	yes	1	GSU1915	100
fig|666666.2405.peg.1975	GSU1916	1	1	yes		605	2066932	2067537	39997014	Geobacter sulfurreducens PCA	phosphatidate cytidylyltransferase	yes	1	GSU1916	100
fig|666666.2405.peg.1976	GSU1917	1	1	yes		740	2067765	2068505	39997015	Geobacter sulfurreducens PCA	undecaprenyl diphosphate synthase	yes	1	GSU1917	100
fig|666666.2405.peg.1977	GSU1918	1	1	yes		557	2068629	2069186	39997016	Geobacter sulfurreducens PCA	ribosome recycling factor	yes	1	GSU1918	100
fig|666666.2405.peg.1978	GSU1919	1	1	yes		719	2069188	2069907	39997017	Geobacter sulfurreducens PCA	uridylate kinase	yes	1	GSU1919	100
fig|666666.2405.peg.1979	GSU1920	1	1	yes		650	2070000	2070650	39997018	Geobacter sulfurreducens PCA	elongation factor Ts	yes	1	GSU1920	100
fig|666666.2405.peg.1980	GSU1921	1	1	yes		755	2070726	2071481	39997019	Geobacter sulfurreducens PCA	30S ribosomal protein S2	yes	1	GSU1921	100
fig|666666.2405.peg.1981	GSU1922	1	1	yes		1166	2071687	2072853	39997020	Geobacter sulfurreducens PCA	hypothetical protein GSU1922	yes	1	GSU1922	100
fig|666666.2405.peg.1982	GSU1923	1	1	yes		1076	2072850	2073926	39997021	Geobacter sulfurreducens PCA	hypothetical protein GSU1923	yes	1	GSU1923	100
fig|666666.2405.peg.1983	GSU1924	0.985413	1	yes		950	2074012	2074962	39997022	Geobacter sulfurreducens PCA	IPT/TIG domain-containing protein	yes	0.985413	GSU1924	100
fig|666666.2405.peg.1984	GSU1925	1	1	yes		821	2075049	2075870	39997023	Geobacter sulfurreducens PCA	transport-associated domain-containing protein	yes	1	GSU1925	100
fig|666666.2405.peg.1985	GSU1926	1	1	yes		593	2075996	2076589	39997024	Geobacter sulfurreducens PCA	hypothetical protein GSU1926	yes	1	GSU1926	100
fig|666666.2405.peg.1986	GSU1927	0.936474	1	yes		2126	2076599	2078725	39997025	Geobacter sulfurreducens PCA	sensory box/response regulator	yes	0.936474	GSU1927	100
fig|666666.2405.peg.1987	GSU1928	0.987836	1	yes		2414	2078727	2081141	39997026	Geobacter sulfurreducens PCA	sensor histidine kinase/response regulator	yes	0.987836	GSU1928	100
fig|666666.2405.peg.1988	GSU1929	1	1	yes		677	2081304	2081981	39997027	Geobacter sulfurreducens PCA	MgtC family protein	yes	1	GSU1929	100
fig|666666.2405.peg.1989	GSU1930	1	1	yes		875	2082024	2082899	39997028	Geobacter sulfurreducens PCA	GTP-binding domain-containing protein	yes	1	GSU1930	100
fig|666666.2405.peg.1990	GSU1931	0.997783	1	yes		692	2082942	2083634	39997029	Geobacter sulfurreducens PCA	hypothetical protein GSU1931	yes	0.997783	GSU1931	100
fig|666666.2405.peg.1991	GSU1932	1	1	yes		1184	2083846	2085030	39997030	Geobacter sulfurreducens PCA	hypothetical protein GSU1932	yes	1	GSU1932	100
fig|666666.2405.peg.1992	GSU1933	1	1	yes		2093	2085124	2087217	39997031	Geobacter sulfurreducens PCA	elongation factor G	yes	1	GSU1933	100
fig|666666.2405.peg.1993	GSU1934	1	1	yes		767	2087308	2088075	39997032	Geobacter sulfurreducens PCA	pantothenate kinase	yes	1	GSU1934	100
fig|666666.2405.peg.1994	GSU1935	0.954338	1	yes		1016	2088132	2089148	39997033	Geobacter sulfurreducens PCA	birA biofunctional protein, putative	yes	0.954338	GSU1935	100
fig|666666.2405.peg.1995	GSU1936	1	1	yes		830	2089145	2089975	39997034	Geobacter sulfurreducens PCA	nicotinate-nucleotide pyrophosphorylase	yes	1	GSU1936	100
fig|666666.2405.peg.1996	GSU1937	1	1	yes		1310	2090194	2091504	39997035	Geobacter sulfurreducens PCA	GGDEF domain/HAMP domain-containing protein	yes	1	GSU1937	100
fig|666666.2405.peg.1997	GSU1938	1	1	yes		527	2091501	2092028	39997036	Geobacter sulfurreducens PCA	hypothetical protein GSU1938	yes	1	GSU1938	100
fig|666666.2405.peg.1998	GSU1939	1	1	yes		2363	2092270	2094633	39997037	Geobacter sulfurreducens PCA	GAF domain/His kinase A domain/HD domain-containing protein	yes	1	GSU1939	100
fig|666666.2405.peg.1999	GSU1940	1	1	yes		1367	2094647	2096014	39997038	Geobacter sulfurreducens PCA	sigma-54 dependent DNA-binding response regulator	yes	1	GSU1940	100
fig|666666.2405.peg.2000	GSU1941	0.99772	0.99924	yes		2036	2096031	2098067	39997039	Geobacter sulfurreducens PCA	sensor histidine kinase	yes	0.99772	GSU1941	99.8
fig|666666.2405.peg.2001	GSU1942	1	1	yes		1286	2098075	2099361	39997040	Geobacter sulfurreducens PCA	UDP-glucose/GDP-mannose dehydrogenase family protein	yes	1	GSU1942	100
fig|666666.2405.peg.2002	GSU1943	0.996552	1	yes		425	2099595	2100020	39997041	Geobacter sulfurreducens PCA	hypothetical protein GSU1943	yes	0.996552	GSU1943	100
fig|666666.2405.peg.2003	GSU3278	0.216	1	no		143	2100073	2100216	none	none	n/a	no	n/a	GSU1943	100
fig|666666.2405.peg.2004	GSU1944	1	1	yes		233	2100355	2100588	39997042	Geobacter sulfurreducens PCA	hypothetical protein GSU1944	yes	1	GSU1944	100
fig|666666.2405.peg.2005	GSU1945	0.932936	0.932936	yes		3095	2101456	2104551	39997043	Geobacter sulfurreducens PCA	fibronectin type III domain-containing protein	yes	0.932936	GSU1945	98.6
fig|666666.2405.peg.2006	GSU1946	0.508324	0.521643	yes		131	2104854	2104985	39997044	Geobacter sulfurreducens PCA	hypothetical protein GSU1946	yes	0.508324	GSU1946	93.9
fig|666666.2405.peg.2007	GSU1947	0.990099	0.990099	yes		293	2105215	2105508	39997045	Geobacter sulfurreducens PCA	hypothetical protein GSU1947	yes	0.990099	GSU1947	99.3
fig|666666.2405.peg.2008	GSU1948	0.875826	0.875826	yes		1085	2106219	2107304	39997046	Geobacter sulfurreducens PCA	hypothetical protein GSU1948	yes	0.875826	GSU1948	82.1
fig|666666.2405.peg.2009	GSU1949	1	1	yes		164	2108538	2108702	39997047	Geobacter sulfurreducens PCA	hypothetical protein GSU1949	yes	1	GSU1949	100
fig|666666.2405.peg.2010	GSU1950	0.996407	0.997602	yes		1232	2108768	2110000	39997048	Geobacter sulfurreducens PCA	capK related-protein	yes	0.996407	GSU1950	99.9
fig|666666.2405.peg.2011	GSU1951	1	1	yes		1070	2110156	2111226	39997049	Geobacter sulfurreducens PCA	hypothetical protein GSU1951	yes	1	GSU1951	99.9
fig|666666.2405.peg.2012	GSU1952	0.998267	1	yes		854	2111241	2112095	39997050	Geobacter sulfurreducens PCA	hypothetical protein GSU1952	yes	0.998267	GSU1952	100
fig|666666.2405.peg.2013	GSU1953	0.997569	0.997569	yes		1835	2112227	2114062	39997051	Geobacter sulfurreducens PCA	asparagine synthase, glutamine-hydrolyzing	yes	0.997569	GSU1953	99.2
fig|666666.2405.peg.2014	GSU1954	0.788939	0.788939	yes	region 7	1337	2114095	2115432	39997052	Geobacter sulfurreducens PCA	hypothetical protein GSU1954	yes	0.788939	GSU1954	75
fig|666666.2405.peg.2015	GSU1955	0.746907	0.746907	yes	region 7	1319	2115414	2116733	39997053	Geobacter sulfurreducens PCA	capK related-protein	yes	0.746907	GSU1955	72.5
fig|666666.2405.peg.2016	GSU1957	0.143226	0.145806	yes	region 7	1166	2116762	2117928	192361549	Cellvibrio japonicus Ueda107	glycosyl transferase, putative, gt4A	no	0.230968	GSU1957	60.5
fig|666666.2405.peg.2017	GSU1960	0.972362	0.972362	yes	region 7	581	2117976	2118557	39997058	Geobacter sulfurreducens PCA	hexapeptide transferase family protein	yes	0.972362	GSU1960	96.3
fig|666666.2405.peg.2018	GSU1961	0.98	0.98	yes	region 7	887	2118573	2119460	39997059	Geobacter sulfurreducens PCA	glycosyl transferase, group 2 family protein	yes	0.98	GSU1961	96.2
fig|666666.2405.peg.2019	GSU1962	1	1	yes	region 7	938	2119494	2120432	39997060	Geobacter sulfurreducens PCA	glycosyl transferase, group 2 family protein	yes	1	GSU1962	99.8
fig|666666.2405.peg.2020	GSU1964	0.285151	0.285151	yes	region 7	1127	2121439	2122566	39997062	Geobacter sulfurreducens PCA	hypothetical protein GSU1964	yes	0.285151	GSU1964	50.3
fig|666666.2405.peg.2021	GSU2260	0.154701	0.154701	no	region 7	1820	2122576	2124396	94264701	delta proteobacterium MLMS-1	ABC transporter related	no	0.461538	none	n/a
fig|666666.2405.peg.2022	GSU1965	0.473928	0.519722	yes	region 7	1283	2124441	2125724	39997063	Geobacter sulfurreducens PCA	hypothetical protein GSU1965	yes	0.473928	GSU1965	58.8
fig|666666.2405.peg.2023	GSU1966	0.944064	0.944064	yes	region 7	1295	2125791	2127086	39997064	Geobacter sulfurreducens PCA	hypothetical protein GSU1966	yes	0.944064	GSU1966	93.3
fig|666666.2405.peg.2024	GSU1967	0.695531	0.695531	yes	region 7	1082	2127126	2128208	39997065	Geobacter sulfurreducens PCA	hypothetical protein GSU1967	yes	0.695531	GSU1967	65.7
fig|666666.2405.peg.2025	GSU1968	0.996815	0.996815	yes		1430	2128261	2129691	39997066	Geobacter sulfurreducens PCA	nucleotidyltransferase family protein	yes	0.996815	GSU1968	98.9
fig|666666.2405.peg.2026	GSU1969	0.997965	0.997965	yes		1388	2129695	2131083	39997067	Geobacter sulfurreducens PCA	hypothetical protein GSU1969	yes	0.997965	GSU1969	99.7
fig|666666.2405.peg.2027	GSU1970	0.994302	0.994302	yes		1052	2131150	2132202	39997068	Geobacter sulfurreducens PCA	polysaccharide biosynthesis protein, putative	yes	0.994302	GSU1970	97.5
fig|666666.2405.peg.2028	GSU1971	0.996497	1	yes		845	2132199	2133044	39997069	Geobacter sulfurreducens PCA	hypothetical protein GSU1971	yes	0.996497	GSU1971	100
fig|666666.2405.peg.2029	GSU1972	0.993865	0.993865	yes		707	2133159	2133866	39997070	Geobacter sulfurreducens PCA	acylneuraminate cytidylyltransferase, putative	yes	0.993865	GSU1972	99.6
fig|666666.2405.peg.2030	GSU1973	0.987893	0.992701	yes		614	2133888	2134502	39997071	Geobacter sulfurreducens PCA	hexapeptide transferase family protein	yes	0.987893	GSU1973	99.7
fig|666666.2405.peg.2031	GSU1974	1	1	yes		1154	2134510	2135664	39997072	Geobacter sulfurreducens PCA	DegT/DnrJ/EryC1/StrS family protein	yes	1	GSU1974	100
fig|666666.2405.peg.2032	GSU1975	1	1	yes		1010	2135685	2136695	39997073	Geobacter sulfurreducens PCA	NAD-dependent epimerase/dehydratase family protein	yes	1	GSU1975	99.8
fig|666666.2405.peg.2033	GSU1976	0.994616	0.994616	yes		1121	2136702	2137823	39997074	Geobacter sulfurreducens PCA	glycosyl transferase, group 1 family protein	yes	0.994616	GSU1976	99.9
fig|666666.2405.peg.2034	GSU1977	0.996047	0.996047	yes		1142	2137825	2138967	39997075	Geobacter sulfurreducens PCA	glycosyl transferase, group 2 family protein	yes	0.996047	GSU1977	99.8
fig|666666.2405.peg.2035	GSU1978	0.997382	1	yes		560	2138967	2139527	39997076	Geobacter sulfurreducens PCA	hypothetical protein GSU1978	yes	0.997382	GSU1978	99.8
fig|666666.2405.peg.2036	GSU1979	0.973214	0.973214	yes		872	2139629	2140501	39997077	Geobacter sulfurreducens PCA	hypothetical protein GSU1979	yes	0.973214	GSU1979	95.6
fig|666666.2405.peg.2037	GSU1980	0.955485	0.980861	yes		905	2140498	2141403	39997078	Geobacter sulfurreducens PCA	polysaccharide deacetylase domain-containing protein	yes	0.955485	GSU1980	97.6
fig|666666.2405.peg.2038	GSU1981	1	1	yes		1229	2141403	2142632	39997079	Geobacter sulfurreducens PCA	hypothetical protein GSU1981	yes	1	GSU1981	100
fig|666666.2405.peg.2039	GSU1982	0.984231	0.984231	yes		1166	2142679	2143845	39997080	Geobacter sulfurreducens PCA	general secretion pathway protein-related protein	yes	0.984231	GSU1982	96.7
fig|666666.2405.peg.2040	GSU1983	0.876667	0.96	yes		929	2143896	2144825	39997081	Geobacter sulfurreducens PCA	polysaccharide biosynthesis protein, putative	yes	0.876667	GSU1983	97.2
fig|666666.2405.peg.2041	GSU1984	0.987097	0.987097	yes		1472	2144877	2146349	39997082	Geobacter sulfurreducens PCA	polysaccharide chain length determinant protein, putative	yes	0.987097	GSU1984	96.3
fig|666666.2405.peg.2042	GSU1985	0.994585	0.994585	yes		848	2146349	2147197	39997083	Geobacter sulfurreducens PCA	outer membrane protein, putative	yes	0.994585	GSU1985	97.9
fig|666666.2405.peg.2043	GSU1986	0.904762	1	yes		1337	2147228	2148565	39997084	Geobacter sulfurreducens PCA	glycosyl transferase domain-containing protein	yes	0.904762	GSU1986	100
fig|666666.2405.peg.2044	GSU1987	0.955891	0.993031	yes		2690	2148588	2151278	39997085	Geobacter sulfurreducens PCA	TPR domain-containing protein	yes	0.955891	GSU1987	99.3
fig|666666.2405.peg.2045	GSU1988	1	1	yes		368	2151271	2151639	39997086	Geobacter sulfurreducens PCA	hypothetical protein GSU1988	yes	1	GSU1988	100
fig|666666.2405.peg.2046	GSU1989	1	1	yes		1334	2152005	2153339	39997087	Geobacter sulfurreducens PCA	sigma-54 dependent DNA-binding response regulator	yes	1	GSU1989	100
fig|666666.2405.peg.2047	GSU1990	1	1	yes		983	2153369	2154352	39997088	Geobacter sulfurreducens PCA	sensor histidine kinase	yes	1	GSU1990	100
fig|666666.2405.peg.2048	GSU1991	1	1	yes		728	2154551	2155279	39997089	Geobacter sulfurreducens PCA	CAAX amino terminal protease family protein	yes	1	GSU1991	100
fig|666666.2405.peg.2049	GSU1992	0.947939	1	yes		716	2155285	2156001	39997090	Geobacter sulfurreducens PCA	Crp/FNR family transcriptional regulator	yes	0.947939	GSU1992	100
fig|666666.2405.peg.2050	GSU1994	1	1	yes		611	2156407	2157018	39997092	Geobacter sulfurreducens PCA	hypothetical protein GSU1994	yes	1	GSU1994	100
fig|666666.2405.peg.2051	GSU1995	0.997674	1	yes		647	2157098	2157745	39997093	Geobacter sulfurreducens PCA	hypothetical protein GSU1995	yes	0.997674	GSU1995	100
fig|666666.2405.peg.2052	GSU1996	1	1	yes		1031	2157914	2158945	39997094	Geobacter sulfurreducens PCA	cytochrome c family protein	yes	1	GSU1996	100
fig|666666.2405.peg.2053	GSU1997	1	1	yes		1301	2159035	2160336	39997095	Geobacter sulfurreducens PCA	PDZ domain-containing protein	yes	1	GSU1997	100
fig|666666.2405.peg.2054	GSU1998	1	1	yes		1112	2160333	2161445	39997096	Geobacter sulfurreducens PCA	transporter, putative	yes	1	GSU1998	100
fig|666666.2405.peg.2055	GSU1999	1	1	yes		224	2161482	2161706	39997097	Geobacter sulfurreducens PCA	hfq protein	yes	1	GSU1999	100
fig|666666.2405.peg.2056	GSU2000	1	1	yes		935	2161719	2162654	39997098	Geobacter sulfurreducens PCA	tRNA delta(2)-isopentenylpyrophosphate transferase	yes	1	GSU2000	100
fig|666666.2405.peg.2057	GSU2001	1	1	yes		1820	2162663	2164483	39997099	Geobacter sulfurreducens PCA	DNA mismatch repair protein MutL	yes	1	GSU2001	100
fig|666666.2405.peg.2058	GSU2002	0.998634	0.998634	yes		1103	2164483	2165586	39997100	Geobacter sulfurreducens PCA	hypothetical protein GSU2002	yes	0.998634	GSU2002	99.9
fig|666666.2405.peg.2059	GSU2003	1	1	yes		407	2165775	2166182	39997101	Geobacter sulfurreducens PCA	hypothetical protein GSU2003	yes	1	GSU2003	100
fig|666666.2405.peg.2060	GSU2004	1	1	yes		1838	2166277	2168115	39997102	Geobacter sulfurreducens PCA	3-octaprenyl-4-hydroxybenzoate carboxy-lyase family protein	yes	1	GSU2004	99.9
fig|666666.2405.peg.2061	GSU2005	1	1	yes		1157	2168511	2169668	39997103	Geobacter sulfurreducens PCA	branched-chain amino acid ABC transporter, periplasmic amino acid-binding protein, putative	yes	1	GSU2005	100
fig|666666.2405.peg.2062	GSU2006	1	1	yes		866	2169780	2170646	39997104	Geobacter sulfurreducens PCA	branched-chain amino acid ABC transporter, permease protein	yes	1	GSU2006	100
fig|666666.2405.peg.2063	GSU2007	1	1	yes		1073	2170662	2171735	39997105	Geobacter sulfurreducens PCA	branched-chain amino acid ABC transporter, permease protein	yes	1	GSU2007	100
fig|666666.2405.peg.2064	GSU2008	1	1	yes		719	2171746	2172465	39997106	Geobacter sulfurreducens PCA	branched-chain amino acid ABC transporter, ATP-binding protein	yes	1	GSU2008	100
fig|666666.2405.peg.2065	GSU2009	1	1	yes		704	2172493	2173197	39997107	Geobacter sulfurreducens PCA	branched-chain amino acid ABC transporter, ATP-binding protein	yes	1	GSU2009	100
fig|666666.2405.peg.2066	GSU2010	1	1	yes		413	2173243	2173656	39997108	Geobacter sulfurreducens PCA	CBS domain-containing protein	yes	1	GSU2010	100
fig|666666.2405.peg.2067	GSU2011	1	1	yes		1175	2173777	2174952	39997109	Geobacter sulfurreducens PCA	cysteine desulfurase	yes	1	GSU2011	100
fig|666666.2405.peg.2068	GSU2012	1	1	yes		857	2174949	2175806	39997110	Geobacter sulfurreducens PCA	NifU family protein	yes	1	GSU2012	100
fig|666666.2405.peg.2069	GSU2013	1	1	yes		1418	2175962	2177380	39997111	Geobacter sulfurreducens PCA	phosphoglucomutase/phosphomannomutase family protein	yes	1	GSU2013	100
fig|666666.2405.peg.2070	GSU2014	1	1	yes		290	2177663	2177953	39997112	Geobacter sulfurreducens PCA	hypothetical protein GSU2014	yes	1	GSU2014	100
fig|666666.2405.peg.2071	GSU2015	1	1	yes		452	2178025	2178477	39997113	Geobacter sulfurreducens PCA	mutT/nudix family protein	yes	1	GSU2015	100
fig|666666.2405.peg.2072	GSU2016	1	1	yes		2399	2178455	2180854	39997114	Geobacter sulfurreducens PCA	sensory box/GGDEF family protein	yes	1	GSU2016	100
fig|666666.2405.peg.2073	GSU2017	1	1	yes		821	2180890	2181711	39997115	Geobacter sulfurreducens PCA	hypothetical protein GSU2017	yes	1	GSU2017	100
fig|666666.2405.peg.2074	GSU2018	1	1	yes		398	2181791	2182189	39997116	Geobacter sulfurreducens PCA	glycine cleavage system H protein	yes	1	GSU2018	100
fig|666666.2405.peg.2075	GSU2019	1	1	yes		1340	2182193	2183533	39997117	Geobacter sulfurreducens PCA	acetyl-CoA carboxylase, biotin carboxylase	yes	1	GSU2019	100
fig|666666.2405.peg.2076	GSU2020	1	1	yes		476	2183564	2184040	39997118	Geobacter sulfurreducens PCA	acetyl-CoA carboxylase, biotin carboxyl carrier protein	yes	1	GSU2020	100
fig|666666.2405.peg.2077	GSU2021	1	1	yes		1067	2184090	2185157	39997119	Geobacter sulfurreducens PCA	xaa-pro dipeptidase	yes	1	GSU2021	100
fig|666666.2405.peg.2078	GSU2022	1	1	yes		452	2185161	2185613	39997120	Geobacter sulfurreducens PCA	3-dehydroquinate dehydratase	yes	1	GSU2022	100
fig|666666.2405.peg.2079	GSU2023	1	1	yes		362	2185642	2186004	39997121	Geobacter sulfurreducens PCA	hypothetical protein GSU2023	yes	1	GSU2023	100
fig|666666.2405.peg.2080	GSU2024	0.994513	1	yes		1127	2185983	2187110	39997122	Geobacter sulfurreducens PCA	hypothetical protein GSU2024	yes	0.994513	GSU2024	100
fig|666666.2405.peg.2081	GSU2025	1	1	yes		1088	2187107	2188195	39997123	Geobacter sulfurreducens PCA	3-dehydroquinate synthase	yes	1	GSU2025	100
fig|666666.2405.peg.2082	GSU2026	0.993939	1	yes		521	2188192	2188713	39997124	Geobacter sulfurreducens PCA	shikimate kinase	yes	0.993939	GSU2026	100
fig|666666.2405.peg.2083	GSU2027	0.992258	0.992258	yes		1181	2188703	2189884	39997125	Geobacter sulfurreducens PCA	chorismate synthase	yes	0.992258	GSU2027	99.2
fig|666666.2405.peg.2084	GSU2028	1	1	yes		2684	2189959	2192643	39997126	Geobacter sulfurreducens PCA	type IV pilus biogenesis protein PilQ	yes	1	GSU2028	100
fig|666666.2405.peg.2085	GSU2029	0.995816	1	yes		368	2192654	2193022	39997127	Geobacter sulfurreducens PCA	putative lipoprotein	yes	0.995816	GSU2029	100
fig|666666.2405.peg.2086	GSU2030	1	1	yes		596	2193186	2193782	39997128	Geobacter sulfurreducens PCA	type IV pilus biogenesis protein PilO	yes	1	GSU2030	100
fig|666666.2405.peg.2087	GSU2031	1	1	yes		575	2193820	2194395	39997129	Geobacter sulfurreducens PCA	type IV pilus biogenesis protein PilN	yes	1	GSU2031	100
fig|666666.2405.peg.2088	GSU2032	1	1	yes		1055	2194389	2195444	39997130	Geobacter sulfurreducens PCA	type IV pilus biogenesis protein PilM	yes	1	GSU2032	100
fig|666666.2405.peg.2089	GSU2033	1	1	yes		200	2195465	2195665	39997131	Geobacter sulfurreducens PCA	transcriptional regulator, putative	yes	1	GSU2033	100
[truncated: 1,358 more rows]
