# Supplementary material for: De Novo Assembly of the Complete Genome of an Enhanced Electricity-Producing Variant of Geobacter sulfurreducens Using Only Short Reads
Source: PLoS One. 2010 Jun 8;5(6):e10922. doi: 10.1371/journal.pone.0010922 (PMC2882325; doi:10.1371/journal.pone.0010922)
Supplement: Table S5 — Selected regions for Sanger sequencing, coordinates and primer details. (0.05 MB XLS) [file pone.0010922.s007.xls]

## Sheet: Table S5
Supplementary Table S5: Selected Regions for Sanger Sequencing, Coordinates and Primer Details
region_start	region_end	name_of_chunk	name_of_forward_primer	position	sequence (in forward orientation)	Tm	name_of_reverse_primer	position	sequence (will amplify in reverse orientation)	Tm	Estimated product_length
1	500	CH1	CH1-F	5-26	CGCGTTTCCCGAGAAGGTCTGG	60	CH1-R	527-546	TGCGGTTCACCGACAGCACA	59	542
49933	50432	CH4	CH4-F	49843-49862	GGCGTCTTACGGGCGCAACT	60	CH4-R	50437-50456	GCAGGAGAATCTGCCGGCCC	60	614
210190	210689	CH7	CH7-F	210027-210046	GAACGGCCGGCGTGTTCTGA	60	CH7-R	210665-210684	CCCCATGAATGCGCCCCAGG	60	658
210690	211190	CH8	CH8-F	210665-210684	CCTGGGGCGCATTCATGGGG	60	CH8-R	211140-211159	CGACGTGACCGAGATCGGCG	60	495
234789	235288	CH9	CH9-F	234806-234825	GGTTTCGGCCGCGTCCTTCA	60	CH9-R	235332-235351	ATCCGCCTGGCTCGGGAACT	60	546
235289	235789	CH10	CH10-F	235332-235351	AGTTCCCGAGCCAGGCGGAT	60	CH10-R	235770-235789	GGCGAAGGGGGAGCCAACAC	60	458
434644	435143	CH11	CH11-F	434586-434605	AGAAGCCGGGCCAGTAGGGG	60	CH11-R	435174-435193	TGTCCCGACGGGGTTTGGGT	60	608
435144	435644	CH12	CH12-F	435042-435061	AGCGGCGGCTGAGTTGTTCC	60	CH12-R	435608-435627	AGGCGATCCCCTGGCTGGAG	60	586
474322	474821	CH13	CH13-F	474109-474128	CTCCTCCGGCTCGGCTCTGT	60	CH13-R	474751-474770	TCAGGAACAGGCGCCGCAAG	60	662
474822	475322	CH14	CH14-F	474797-474816	AGTTCCACGGCCAGGTTGCG	60	CH14-R	475449-475468	CCTGGCCACCATGTACGCCG	60	672
795396	795895	CH15	CH15-F	795402-795421	CGGCTTTTCGGGCAGGTCGT	60	CH15-R	795821-795841	CCCAGGTGTTGCGAGCCTTCA	59	440
795896	796396	CH16	CH16-F	795813-795832	TGGCAAGCTGAAGGCTCGCA	59	CH16-R	796424-796443	CGACCTTGGGATCGTGGGCG	60	631
864896	865395	CH17	CH17-F	864675-864694	CCTGCTGGGGGTGACCCTGT	60	CH17-R	865327-865346	GGCGACCACGATCACGCCAT	60	672
865396	865896	CH18	CH18-F	865407-865426	GACCGCACCGCCCATGTCTC	60	CH18-R	865915-865934	GACGATGGCGGATTGCCCCC	60	528
943735	944234	CH19	CH19-F	943758-943777	CCCCTCTCGCTCCAGCAGGT	60	CH19-R	944362-944381	GATGGGGCGATCCGACGCTG	60	624
944235	944735	CH20	CH20-F	944197-944216	CGCAACCGCGCCACATGTTC	60	CH20-R	944804-944823	CGACGGCCACGAAGCCCTTT	60	627
1252207	1252706	CH21	CH21-F	1252143-1252162	TCGCCGCGCAGATGTCTTGG	60	CH21-R	1252649-1252668	CGCCCGACACACATCGGGAC	60	526
1252707	1253207	CH22	CH22-F	1252628-1252647	TTTTCCCGTGAGGTCGCCGC	60	CH22-R	1253303-1253322	ACGGCGGCAATCATGCCGAT	60	695
1453524	1454023	CH23	CH23-F	1453579-1453598	ATCGGGCCAGACGCTCCTGT	60	CH23-R	1454224-1454243	TTGCCTCTGACGTGCCTGGA	58	665
1454024	1454524	CH24	CH24-F	1453942-1453962	AGGCCTTCAGCAATGGGCCTC	59	CH24-R	1454492-1454512	CGCGAGCTGGACGACCATCAA	60	571
1471223	1471722	CH25	CH25-F	1471128-1471147	GTCCTGTCCCGCGACTCCCT	60	CH25-R	1471674-1471693	GATGCTCAGGTGGCGGTCGG	60	566
1471723	1472223	CH26	CH26-F	1471611-1471630	TCGCCAAGCACGGGCTCAAG	60	CH26-R	1472261-1472280	GGGAGAGTGCGCTTCCGCTC	60	670
1578218	1578717	CH27	CH27-F	1578122-1578141	CCTGCTCGCAAAGTCGGCCA	60	CH27-R	1578692-1578711	TCATGCCGGGCTTACGGGGA	60	590
1578718	1579218	CH28	CH28-F	1578692-1578711	TCCCCGTAAGCCCGGCATGA	60	CH28-R	1579157-1579176	CGCTGGACGCAGGGCTGTAG	60	485
1593199	1593698	CH29	CH29-F	1593250-1593269	GCGCGATAAGGCGGTCGGAA	60	CH29-R	1593916-1593935	CCTGCACTGCCAAGCGGACA	60	686
1593699	1594199	CH30	CH30-F	1593721-1593740	AGGCTGAACTGCGGAGGGGT	60	CH30-R	1594354-1594373	TCGTCCCCCGCCAACGGTAT	60	653
1611551	1612050	CH31	CH31-F	1611467-1611486	TGCTCCGTGCTCGGCAATCG	60	CH31-R	1612080-1612099	TGACGCCGCGCTGTTGTACG	61	633
1612051	1612551	CH32	CH32-F	1612080-1612099	CGTACAACAGCGCGGCGTCA	61	CH32-R	1612512-1612531	GTCACCGGTTCCCAAGGCGG	60	452
1855569	1856068	CH33	CH33-F	1855610-1855629	CATGAGCGCCGTAGTGGCCC	60	CH33-R	1856260-1856279	CCCCCAGGGCCGAAGATGGA	60	670
1856069	1856569	CH34	CH34-F	1855941-1855960	GCCGGCAAAAGGGCGAAAGC	60	CH34-R	1856497-1856516	AGGGCGGTCCTTTCCCGAGG	60	576
1890003	1890502	CH35	CH35-F	1889868-1889887	TCCCTGAGACAGCCGGGTCG	60	CH35-R	1890515-1890534	TTGAGTTGGGTGCGCAGGGC	60	667
1890503	1891003	CH36	CH36-F	1890452-1890471	TATGCATCCCCCTCCCCCGC	60	CH36-R	1891042-1891061	TCCCGTAGAGTGCCGACCCG	60	610
1998425	1998924	CH37	CH37-F	1998206-1998228	TCTTCTAAATGGGGACAGCGCCA	58	CH37-R	1998870-1998891	TCAGTCGCGGTTAGCATGTCTG	57	686
1998925	1999425	CH38	CH38-F	1998806-1998825	CCTGCCTGAGCCATCCTCGG	59	CH38-R	1999442-1999465	TGGAATGAGTATCGGCTACGCAAC	57	660
2123076	2123576	CH40	CH40-F	2122849-2122868	CGTTGTCGCTGGCCTCCACT	59	CH40-R	2123513-2123532	TTTGAAGGCCGGACGCGAGC	60	684
2284365	2284864	CH43	CH43-F	2284354-2284373	GGCCGGACAGATGCGGCTAC	60	CH43-R	2284850-2284869	AAACCACCTGGGGCCGGAGT	60	516
2284865	2285365	CH44	CH44-F	2284850-2284869	ACTCCGGCCCCAGGTGGTTT	60	CH44-R	2285340-2285359	TCTGTTGCCGCTGGTGCAGG	60	510
2524407	2524906	CH45	CH45-F	2524394-2524416	TCGCTTCCCGAATTACCACAACG	58	CH45-R	2525070-2525090	CGGCATCAAGAGGGTCTGGCA	59	697
2524907	2525407	CH46	CH46-F	2524865-2524887	GCACACGTTTTGCACCCTACCCT	60	CH46-R	2525518-2525537	AACTGCTGCCACGCCCTACG	60	673
2630039	2630538	CH47	CH47-F	2630035-2630054	TTCAAAGGCCTGCCGGAGCG	60	CH47-R	2630572-2630591	GCCCCGGCCATGAAACCTCC	60	557
2630539	2631039	CH48	CH48-F	2630370-2630389	GGGGCCGTCCTCGATCACCA	60	CH48-R	2631035-2631054	CTGATGCACACGGCCTCCCG	60	685
2658071	2658570	CH49	CH49-F	2657949-2657968	GGCATGTCGGCTTCTGCGGT	60	CH49-R	2658594-2658613	CGACGCCACCAGCAACGTGA	60	665
2751194	2751693	CH51	CH51-F	2751055-2751074	CCACGAGATGGCAGTGGCGG	60	CH51-R	2751656-2751675	CGTGCTGAGCAGTGGGACCG	60	621
2851969	2852468	CH53	CH53-F	2851792-2851811	GGCCGTTGCGAACGATTGCC	60	CH53-R	2852460-2852479	GGCAGGGCGGGTTCTTTCCC	60	688
2855121	2855620	CH55	CH55-F	2855134-2855153	AGGCCGATCAGGACGGGGAC	60	CH55-R	2855793-2855812	TGCAGGGGATGCACGCACAG	60	679
2855621	2856121	CH56	CH56-F	2855425-2855444	AGAAGCGCGGCTGCAGTGAG	60	CH56-R	2856083-2856102	CGGCATCAGCCTGGACGTGG	60	678
2902542	2903041	CH57	CH57-F	2902515-2902534	CCGCGATTACGGACGGGTCG	60	CH57-R	2903026-2903045	GTGACCAAGGACGGCACGGG	60	531
2903042	2903542	CH58	CH58-F	2903026-2903045	CCCGTGCCGTCCTTGGTCAC	60	CH58-R	903592-2903611	AGCGCTGCCACACTTCGACC	60	586
2982484	2982983	CH59	CH59-F	2982487-2982506	AATTCCGGCGCACCCGTTGT	60	CH59-R	2983010-2983029	GCGGTAGGAAGCCGGGATGC	60	543
2982984	2983484	CH60	CH60-F	2982894-2982913	CCACGTCGTCAAGCGGGACC	60	CH60-R	2983465-2983484	TGGGCGTCGCCGTAGGAGAA	60	591
2987493	2987993	CH62	CH62-F	2987372-2987391	CCGCCATGGGCGAGCATGAA	60	CH62-R	2988041-2988060	GCCGGTACCCGGTGAGGTCT	60	689
3199426	3199925	CH63	CH63-F	3199346-3199365	TCCGTCGCTCCCCTCTTCCC	60	CH63-R	3199863-3199882	GGGCGGCTTACCACGCAAGT	60	537
3199926	3200426	CH64	CH64-F	3199863-3199882	ACTTGCGTGGTAAGCCGCCC	60	CH63-R	3200449-3200468	TGGCGACCTTATCGCGGGGA	60	606
3207925	3208424	CH65	CH65F	3207800-3207819	ATTGTCGCCGAGCACCGCAT	60	CH65-R	3208441-3208460	GATCCGGCTCGCTTCCCGTG	60	661
3208425	3208925	CH66	CH66-F	3208433-3208452	CACAGTGGCACGGGAAGCGA	60	CH66-R	3209089-3209109	TGCCAACCCAGGGGAAAAGCA	59	677
3316457	3316956	CH67	CH67-F	3316484-3316503	CACGGCGGGCTTCTTGTCGT	60	CH67-R	3316976-3316995	CACCCAACGTCGGCTGGTCC	60	512
3316957	3317457	CH68	CH68-F	3316982-3317001	GCCGACGTTGGGTGCCAGAA	60	CH68-R	3317388-3317407	CCCATGCCCAACGGCCACAT	60	426
3372431	3372930	CH69	CH69-F	3372385-3372404	AACTCCCCCGCGAGGAGACC	60	CH69-R	3372863-3372882	CAGACGCCAGACATCCCGGC	60	498
3372931	3373431	CH70	CH70-F	3372948-3372967	ATCAGCCTCGTCGCTTCGGC	60	CH70-R	3373555-3373574	TCGGGATCACCTCCCGCTCG	60	627
3477191	3477690	CH71	CH71-F	3477245-3477264	CCGGTGCGTCCCCACCATTG	60	CH71-R	3477747-3477766	GGTGAAGTGGCCCGGCTGTC	60	522
3477691	3478191	CH72	CH72-F	3477743-3477762	TCCTGACAGCCGGGCCACTT	60	CH72-R	3478260-3478279	TTTTCACTGCGCGACGCCCT	60	537
3485342	3485841	CH73	CH73-F	3485276-3485295	GGCGAGAATGATGGCGGCGA	60	CH73-R	3485792-3485811	CACCGGCTCTTGCACCCCTG	60	536
3485842	3486342	CH74	CH74-F	3485792-3485811	CAGGGGTGCAAGAGCCGGTG	60	CH74-R	3486415-3486434	CGCCGGGGTCGGATTTGTCC	60	643
3490774	3491273	CH75	CH75-F	3490714-3490773	GCCTGACACCATGCCGCACT	60	CH75-R	3491296-3491315	CCGGGGCTCCGACTGCAAAA	60	602
3491274	3491774	CH76	CH76-F	3491150-3491169	AGGTCGCCTCGCCACCTCAT	60	CH76-R	3491828-3491847	GTGGCGGCCTCCTCCGTTTC	60	698
3583497	3583996	CH77	CH77-F	3583448-3583467	ACCATCGCCACCACCGAGGA	60	CH77-R	3584090-3584109	GACCGGGAGTTTACCGCCGC	60	662
3583997	3584497	CH78	CH78-F	3583824-3583843	CTGCCCATCCCGAGCCTCCT	60	CH78-R	3584479-3584498	CGGCAGCCCATATCTCGCGG	60	675
3685210	3685709	CH79	CH79-F	3685161-3685180	GAGACGGGGTGAGCCGACCA	60	CH79-R	3685687-3685706	CTGGGGCCGCACATTCAGCA	60	546
3685710	3686210	CH80	CH80-F	3685648-3685667	CGGACGCACCGGTAGCACTG	60	CH80-R	3686208-3686227	CGCTCCTGCTAGGCATCGGC	60	580
